# Supplementary material for: Role of hsa_circ_0000280 in regulating vascular smooth muscle cell function and attenuating neointimal hyperplasia via ELAVL1
Source: Cell Mol Life Sci. 2022 Dec 7;80(1):3. doi: 10.1007/s00018-022-04602-w (PMC9729135; doi:10.1007/s00018-022-04602-w)
Supplement: Supplementary file 1 — Supplementary file1 (XLSX 261 kb) [file 18_2022_4602_MOESM1_ESM.xlsx]

## Sheet: CHD_vs_ctrl.DE
ID	CHD_readcount	ctrl_readcount	log2FoldChange	pval	padj
hg38_circ_0036776	182.367	33.0054	2.3949	5.3044e-23	1.0917e-18
hg38_circ_0029000	6.90437	28.4939	-1.8745	1.3593e-18	1.3988e-14
hg38_circ_0027938	75.1661	143.596	-0.91203	3.0026e-17	2.0599e-13
hg38_circ_0002293	17.8878	49.9053	-1.3954	7.4853e-17	3.0413e-13
hg38_circ_0025046	56.2595	150.126	-1.4288	8.8663e-17	3.0413e-13
hg38_circ_0123735	43.8673	94.8034	-1.0881	6.8515e-17	3.0413e-13
hg38_circ_0071774	24.5921	93.072	-1.8005	1.7706e-16	5.2058e-13
hg38_circ_0126963	17.3758	58.8788	-1.1466	1.2492e-15	2.8567e-12
hg38_circ_0135799	0.287841	8.98685	-3.8854	1.2116e-15	2.8567e-12
hg38_circ_0049701	24.3087	62.3038	-1.2978	2.2378e-15	4.6055e-12
hg38_circ_0025042	30.2935	66.6047	-1.0404	4.0489e-15	7.5754e-12
hg38_circ_0113938	92.7157	16.2701	2.3868	5.1837e-15	8.8905e-12
hg38_circ_0062125	18.9083	58.2198	-1.5347	6.3406e-15	1.0038e-11
hg38_circ_0102703	3.94152	18.0812	-1.9828	9.4448e-15	1.3885e-11
hg38_circ_0129740	10.5146	32.0431	-1.4394	2.2699e-14	3.1145e-11
hg38_circ_0049610	9.59384	27.9203	-1.5024	4.1157e-14	5.2941e-11
hg38_circ_0047404	55.2593	155.549	-1.4265	5.9735e-14	7.2318e-11
hg38_circ_0049667	6.00829	24.9495	-1.8223	6.8488e-14	7.8308e-11
hg38_circ_0002650	22.5312	56.6608	-1.2162	7.7718e-14	7.9976e-11
hg38_circ_0090791	6.14625	27.6974	-2.0259	7.5462e-14	7.9976e-11
hg38_circ_0084998	17.612	45.2046	-1.3013	9.2263e-14	9.0422e-11
hg38_circ_0020726	14.0687	38.6809	-1.4402	1.0314e-13	9.6488e-11
hg38_circ_0095226	53.8662	104.419	-0.93721	1.265e-13	1.1319e-10
hg38_circ_0055857	10.7288	27.472	-1.235	1.3656e-13	1.1494e-10
hg38_circ_0085746	7.6854	1.23364	2.719	1.3962e-13	1.1494e-10
hg38_circ_0104059	37.2327	63.1257	-0.80761	1.7139e-13	1.3567e-10
hg38_circ_0099826	12.9898	24.7374	-0.90782	2.2321e-13	1.7015e-10
hg38_circ_0055855	41.4526	81.3949	-0.91927	2.3704e-13	1.7178e-10
hg38_circ_0098952	1.22901	12.5977	-3.3323	2.4548e-13	1.7178e-10
hg38_circ_0120318	1.73538	12.5556	-2.4482	2.504e-13	1.7178e-10
hg38_circ_0055546	43.346	114.409	-1.3497	3.2493e-13	2.1572e-10
hg38_circ_0120345	26.0012	52.5033	-0.93759	4.6723e-13	3.005e-10
hg38_circ_0108831	16.2341	52.0523	-1.5716	5.1759e-13	3.228e-10
hg38_circ_0055949	13.0147	30.9797	-1.1099	5.5451e-13	3.3566e-10
hg38_circ_0107643	64.2329	171.082	-1.3492	7.3139e-13	4.3008e-10
hg38_circ_0020453	4.83575	20.3641	-1.8716	8.2935e-13	4.7414e-10
hg38_circ_0020792	31.0077	87.0816	-1.4107	8.9412e-13	4.9649e-10
hg38_circ_0121582	1.43251	42.6194	-3.8139	9.1671e-13	4.9649e-10
hg38_circ_0123827	8.10664	18.4384	-1.2311	1.1386e-12	6.0086e-10
hg38_circ_0098951	4.67865	28.9175	-2.3318	1.5189e-12	7.8152e-10
hg38_circ_0005261	14.1454	45.3051	-1.5994	1.9337e-12	9.6506e-10
hg38_circ_0108832	4.22708	18.6311	-1.9581	1.9694e-12	9.6506e-10
hg38_circ_0050938	123.556	60.6472	1.0097	2.8779e-12	1.3775e-09
hg38_circ_0052138	12.4181	1.02299	3.1318	3.0615e-12	1.432e-09
hg38_circ_0127626	2.36763	13.9865	-2.5525	3.7453e-12	1.7129e-09
hg38_circ_0002653	3.84357	17.1828	-1.8774	4.0978e-12	1.8142e-09
hg38_circ_0044379	23.2135	48.2681	-1.0129	4.143e-12	1.8142e-09
hg38_circ_0037734	9.83178	41.8363	-1.8966	4.4577e-12	1.9113e-09
hg38_circ_0055547	17.9527	68.4269	-1.8478	7.3112e-12	3.0708e-09
hg38_circ_0095868	44.1706	110.886	-1.2766	7.4948e-12	3.085e-09
hg38_circ_0114615	6.19207	17.7532	-1.3263	8.5307e-12	3.4425e-09
hg38_circ_0111250	53.9012	128.63	-1.2004	1.0476e-11	4.1461e-09
hg38_circ_0061624	4.00962	21.7564	-2.1619	1.1854e-11	4.6031e-09
hg38_circ_0060205	25.3079	60.4463	-1.1595	1.3108e-11	4.9049e-09
hg38_circ_0071111	15.8402	36.0842	-1.1848	1.2925e-11	4.9049e-09
hg38_circ_0003817	89.3537	161.242	-0.81442	1.4476e-11	5.3201e-09
hg38_circ_0135798	0.0688624	2.70609	-3.5986	1.5575e-11	5.6236e-09
hg38_circ_0039093	41.5616	86.7544	-1.0378	1.6238e-11	5.6644e-09
hg38_circ_0095237	12.2673	39.1985	-1.592	1.6156e-11	5.6644e-09
hg38_circ_0130964	9.76037	20.1523	-0.94039	1.8189e-11	6.2392e-09
hg38_circ_0034064	2.65442	8.07253	-1.3404	1.8881e-11	6.3704e-09
hg38_circ_0071327	101.393	179.663	-0.80379	2.4383e-11	8.0939e-09
hg38_circ_0115521	41.1224	108.562	-1.3349	2.8638e-11	9.3555e-09
hg38_circ_0049666	8.57695	26.7631	-1.4761	3.5114e-11	1.1118e-08
hg38_circ_0119326	34.6308	9.22172	1.7969	3.4615e-11	1.1118e-08
hg38_circ_0117103	43.2195	97.2431	-1.1251	4.1089e-11	1.2813e-08
hg38_circ_0120443	7.58023	26.6832	-1.6155	4.5753e-11	1.4054e-08
hg38_circ_0134047	21.6576	8.31346	1.3407	4.7346e-11	1.433e-08
hg38_circ_0119856	23.5166	54.7477	-1.1325	4.8143e-11	1.436e-08
hg38_circ_0017286	35.3493	95.0731	-1.3459	4.9913e-11	1.4468e-08
hg38_circ_0115108	12.6734	29.4575	-1.1147	4.9691e-11	1.4468e-08
hg38_circ_0089390	32.1648	141.72	-2.0458	5.3523e-11	1.5299e-08
hg38_circ_0036716	56.7026	105.817	-0.91413	5.6135e-11	1.5404e-08
hg38_circ_0056379	10.045	20.7548	-0.95	5.5318e-11	1.5404e-08
hg38_circ_0061621	65.2294	149.84	-0.77045	5.5619e-11	1.5404e-08
hg38_circ_0095852	20.136	58.4773	-1.4491	6.0751e-11	1.6452e-08
hg38_circ_0015715	0.576455	3.99891	-2.2618	6.3446e-11	1.6958e-08
hg38_circ_0034325	56.6614	103.804	-0.84817	7.1807e-11	1.8947e-08
hg38_circ_0032516	4.96678	15.9572	-1.4941	9.8148e-11	2.5569e-08
hg38_circ_0040616	7.66381	29.6419	-1.9228	1.0263e-10	2.6402e-08
hg38_circ_0079406	0.129826	4.57474	-3.4907	1.058e-10	2.6883e-08
hg38_circ_0055258	79.7008	165.224	-0.99376	1.1507e-10	2.8193e-08
hg38_circ_0090805	6.14523	14.2182	-1.1517	1.1479e-10	2.8193e-08
hg38_circ_0095803	9.26082	29.3656	-1.5086	1.124e-10	2.8193e-08
hg38_circ_0018333	40.4061	12.1849	1.6669	1.1669e-10	2.8254e-08
hg38_circ_0038173	21.4902	77.8976	-1.7542	1.2253e-10	2.9322e-08
hg38_circ_0023836	7.48352	23.8648	-1.4987	1.2478e-10	2.9519e-08
hg38_circ_0135045	9.73944	29.3322	-1.4493	1.4436e-10	3.3763e-08
hg38_circ_0099827	69.0495	123.301	-0.81011	1.5278e-10	3.5329e-08
hg38_circ_0111431	2.37128	11.4184	-1.9871	1.6236e-10	3.7128e-08
hg38_circ_0103385	22.3819	69.2047	-1.5166	1.7365e-10	3.9273e-08
hg38_circ_0105573	11.07	29.6655	-1.3301	1.9366e-10	4.3324e-08
hg38_circ_0089321	27.7473	57.5195	-0.95232	2.0353e-10	4.504e-08
hg38_circ_0032646	258.29	625.72	-1.2404	2.2945e-10	5.0236e-08
hg38_circ_0133638	13.9284	49.1291	-1.6898	2.4159e-10	5.2338e-08
hg38_circ_0030543	23.7659	72.8227	-1.5349	2.5907e-10	5.5541e-08
hg38_circ_0102170	5.35142	17.2301	-1.5479	2.8482e-10	6.0432e-08
hg38_circ_0079780	3.07026	11.3097	-1.7355	2.9473e-10	6.1271e-08
hg38_circ_0123113	3.19324	20.4602	-2.3325	2.9297e-10	6.1271e-08
hg38_circ_0032510	14.6571	37.4228	-1.2881	3.0604e-10	6.2987e-08
hg38_circ_0052304	35.8761	17.9602	0.97016	3.355e-10	6.7696e-08
hg38_circ_0086868	12.0646	25.6393	-1.2046	3.3396e-10	6.7696e-08
hg38_circ_0015222	3.86467	12.2762	-1.4346	3.4221e-10	6.838e-08
hg38_circ_0135645	7.15102	17.4936	-1.2194	3.7668e-10	7.4543e-08
hg38_circ_0072045	166.541	371.391	-1.1191	4.0997e-10	8.0357e-08
hg38_circ_0018059	37.2822	96.9019	-1.3095	4.409e-10	8.5439e-08
hg38_circ_0107313	14.2013	34.3271	-1.1397	4.442e-10	8.5439e-08
hg38_circ_0004263	27.5017	61.4934	-1.1433	4.5785e-10	8.6331e-08
hg38_circ_0038172	18.5139	68.3478	-1.7435	4.6142e-10	8.6331e-08
hg38_circ_0040229	60.3119	28.3094	1.0695	4.5323e-10	8.6331e-08
hg38_circ_0057643	29.4308	3.45609	2.6933	4.7307e-10	8.7714e-08
hg38_circ_0041969	3.37058	13.721	-1.7592	4.8663e-10	8.9423e-08
hg38_circ_0035421	17.7975	35.7973	-0.96182	5.0262e-10	9.1544e-08
hg38_circ_0103499	11.9252	26.8898	-1.062	5.1371e-10	9.2742e-08
hg38_circ_0095087	17.0677	35.4462	-0.96237	5.1973e-10	9.3013e-08
hg38_circ_0084141	12.9896	34.7404	-1.2889	5.2596e-10	9.3317e-08
hg38_circ_0062808	7.48436	17.198	-1.1124	5.5159e-10	9.7028e-08
hg38_circ_0029515	47.3113	97.5134	-1.0011	6.1286e-10	1.0689e-07
hg38_circ_0083434	2.28858	13.4156	-2.2143	6.316e-10	1.0923e-07
hg38_circ_0036965	26.9207	49.8746	-0.89618	6.4163e-10	1.1004e-07
hg38_circ_0058546	7.07856	17.4104	-1.1264	6.8325e-10	1.1621e-07
hg38_circ_0011963	18.6203	39.0449	-1.0122	6.9453e-10	1.1716e-07
hg38_circ_0103520	12.1048	26.1729	-1.0297	7.1635e-10	1.1986e-07
hg38_circ_0069205	7.01563	18.4573	-1.2841	7.8143e-10	1.297e-07
hg38_circ_0090621	8.64983	27.8274	-1.6117	8.927e-10	1.4698e-07
hg38_circ_0033048	25.7031	53.3059	-0.96413	9.3241e-10	1.511e-07
hg38_circ_0081334	2.94871	0.231618	3.0972	9.3206e-10	1.511e-07
hg38_circ_0098234	49.0612	102.57	-1.01	9.5603e-10	1.5372e-07
hg38_circ_0025850	53.2951	117.934	-1.1045	1.0098e-09	1.6111e-07
hg38_circ_0012533	4.04464	13.0038	-1.4909	1.0445e-09	1.624e-07
hg38_circ_0019704	12.2053	39.2738	-1.5604	1.0469e-09	1.624e-07
hg38_circ_0020967	5.19867	19.083	-1.7533	1.0495e-09	1.624e-07
hg38_circ_0050204	2.69249	0.456668	2.919	1.0335e-09	1.624e-07
hg38_circ_0009673	5.533	20.013	-1.7669	1.0749e-09	1.651e-07
hg38_circ_0105190	69.6999	146.532	-1.0278	1.1017e-09	1.6796e-07
hg38_circ_0114609	2.94477	11.7938	-1.7098	1.1436e-09	1.7306e-07
hg38_circ_0041865	21.4619	43.1043	-0.94103	1.2812e-09	1.9247e-07
hg38_circ_0084614	3.35206	14.0415	-1.905	1.3359e-09	1.9924e-07
hg38_circ_0089156	4.32626	13.9666	-1.4728	1.3515e-09	2.0012e-07
hg38_circ_0137512	0.418542	6.21248	-2.9883	1.4187e-09	2.0855e-07
hg38_circ_0090923	85.7403	133.013	-0.61817	1.452e-09	2.1194e-07
hg38_circ_0009098	11.8491	26.7875	-1.1026	1.4887e-09	2.1577e-07
hg38_circ_0090998	13.8532	31.7909	-1.1457	1.5112e-09	2.175e-07
hg38_circ_0022117	38.0539	62.7506	-0.68178	1.6e-09	2.2868e-07
hg38_circ_0075815	15.7428	36.3824	-1.0821	1.6598e-09	2.3559e-07
hg38_circ_0111053	18.2949	48.3003	-1.3004	1.7676e-09	2.4917e-07
hg38_circ_0107823	24.5381	52.2446	-0.97675	1.8679e-09	2.6152e-07
hg38_circ_0063496	73.5475	123.629	-0.74037	1.8852e-09	2.6216e-07
hg38_circ_0049601	3.24043	12.6792	-1.6962	1.9324e-09	2.6691e-07
hg38_circ_0132612	34.7063	72.839	-1.0154	1.9643e-09	2.6952e-07
hg38_circ_0126216	0.460949	4.40878	-2.5439	1.978e-09	2.696e-07
hg38_circ_0000671	0.783104	4.72595	-2.1429	2.0038e-09	2.7131e-07
hg38_circ_0135878	17.2646	33.6016	-0.89951	2.0898e-09	2.8112e-07
hg38_circ_0114771	1.14796	7.8942	-2.2965	2.1219e-09	2.8358e-07
hg38_circ_0113334	23.3368	39.2208	-0.68357	2.1535e-09	2.8594e-07
hg38_circ_0025635	2.28427	16.0547	-2.3919	2.1714e-09	2.8647e-07
hg38_circ_0078713	8.59809	19.2009	-1.0162	2.3475e-09	3.0773e-07
hg38_circ_0040596	8.77778	21.4816	-1.1221	2.427e-09	3.1614e-07
hg38_circ_0018068	81.1692	169.712	-1.0131	2.5071e-09	3.2453e-07
hg38_circ_0050095	4.91726	12.6815	-1.3827	2.8248e-09	3.6336e-07
hg38_circ_0001608	19.7209	57.742	-1.4253	2.9624e-09	3.7635e-07
hg38_circ_0024425	108.324	61.584	0.79241	2.9623e-09	3.7635e-07
hg38_circ_0093260	19.388	42.2205	-1.0178	3.1869e-09	4.0239e-07
hg38_circ_0050387	38.4641	17.6883	1.0608	3.4847e-09	4.359e-07
hg38_circ_0135381	6.68533	28.3563	-1.8638	3.4946e-09	4.359e-07
hg38_circ_0096442	17.5932	48.4933	-1.3537	3.5788e-09	4.437e-07
hg38_circ_0079735	6.85244	17.1924	-1.3546	3.6589e-09	4.5092e-07
hg38_circ_0092869	8.63122	18.0779	-1.0011	4.1672e-09	5.1051e-07
hg38_circ_0036551	3.97451	10.1525	-1.1637	4.3252e-09	5.2672e-07
hg38_circ_0052294	148.888	82.6303	0.84362	4.6059e-09	5.5654e-07
hg38_circ_0057816	13.6128	4.05676	1.6017	4.6241e-09	5.5654e-07
hg38_circ_0039479	20.0617	46.2375	-1.1008	4.7336e-09	5.6641e-07
hg38_circ_0060192	5.31854	17.39	-1.4831	4.7952e-09	5.7046e-07
hg38_circ_0069664	7.21182	17.082	-1.0998	5.0966e-09	5.9981e-07
hg38_circ_0078733	3.78447	10.584	-1.2484	5.1002e-09	5.9981e-07
hg38_circ_0007050	1.95889	10.4081	-2.1534	5.2421e-09	6.1299e-07
hg38_circ_0049674	1.70771	6.07331	-1.6375	5.7396e-09	6.6738e-07
hg38_circ_0079298	2.74537	8.51441	-1.396	6.2287e-09	7.2019e-07
hg38_circ_0074503	2.07723	0.370559	2.5501	6.6669e-09	7.6654e-07
hg38_circ_0017747	4.60273	13.6846	-1.3631	6.7069e-09	7.6686e-07
hg38_circ_0071988	80.261	132.671	-0.67452	6.8339e-09	7.7706e-07
hg38_circ_0095871	10.8943	26.0976	-1.1283	7.0553e-09	7.9783e-07
hg38_circ_0007958	4.22755	11.5551	-1.3489	7.2251e-09	8.096e-07
hg38_circ_0092971	4.05232	14.7179	-1.6111	7.2381e-09	8.096e-07
hg38_circ_0062097	7.54734	20.9725	-1.3242	7.2843e-09	8.1037e-07
hg38_circ_0056177	1.64011	10.2786	-2.3533	7.5281e-09	8.3299e-07
hg38_circ_0061613	3.10995	13.1519	-1.8806	7.9427e-09	8.7417e-07
hg38_circ_0062427	1.99762	7.96105	-1.7902	8.0055e-09	8.7639e-07
hg38_circ_0036452	115.54	61.797	0.89215	8.813e-09	9.5968e-07
hg38_circ_0091486	0.37503	3.4752	-2.4496	9.1814e-09	9.9454e-07
hg38_circ_0099921	0.0306682	1.7873	-3.3155	9.4332e-09	1.0165e-06
hg38_circ_0049673	2.08316	6.40075	-1.3335	9.8311e-09	1.0538e-06
hg38_circ_0095191	0.0880851	2.40587	-3.0799	1.0176e-08	1.0795e-06
hg38_circ_0137910	5.319	22.1335	-1.9518	1.0143e-08	1.0795e-06
hg38_circ_0032383	8.51721	20.8129	-1.1731	1.0409e-08	1.0987e-06
hg38_circ_0026748	2.6244	8.92695	-1.4709	1.059e-08	1.112e-06
hg38_circ_0000606	14.144	32.1887	-1.0828	1.1548e-08	1.2064e-06
hg38_circ_0056647	5.89677	14.8865	-1.2282	1.191e-08	1.2317e-06
hg38_circ_0081305	2.78272	10.3325	-1.6455	1.1907e-08	1.2317e-06
hg38_circ_0103912	7.54409	18.6898	-1.1516	1.2066e-08	1.2354e-06
hg38_circ_0117510	0.419422	3.80454	-2.473	1.2032e-08	1.2354e-06
hg38_circ_0100044	5.22793	13.8782	-1.2819	1.2431e-08	1.2666e-06
hg38_circ_0092618	5.41116	14.9028	-1.2738	1.2571e-08	1.2745e-06
hg38_circ_0000608	2.33647	8.77279	-1.6875	1.2693e-08	1.2805e-06
hg38_circ_0032887	0.470069	3.187	-2.2025	1.2938e-08	1.2863e-06
hg38_circ_0086285	20.2843	34.9157	-0.64986	1.2907e-08	1.2863e-06
hg38_circ_0126785	3.92315	13.0198	-1.6286	1.2815e-08	1.2863e-06
hg38_circ_0033120	10.8394	20.4226	-0.75212	1.3495e-08	1.3353e-06
hg38_circ_0086255	7.45156	14.3649	-0.83108	1.3736e-08	1.3526e-06
hg38_circ_0088268	21.6002	39.6155	-0.80385	1.4043e-08	1.3763e-06
hg38_circ_0031488	0.0835522	1.67592	-2.8595	1.4577e-08	1.4152e-06
hg38_circ_0048776	5.76177	19.8147	-1.5748	1.4569e-08	1.4152e-06
hg38_circ_0060896	16.2298	35.7142	-1.027	1.4971e-08	1.4465e-06
hg38_circ_0127177	72.3308	202.153	-1.4214	1.637e-08	1.5744e-06
hg38_circ_0013913	1.22013	5.03851	-1.6738	1.6639e-08	1.5928e-06
hg38_circ_0034368	0.464998	3.84844	-2.375	1.725e-08	1.6436e-06
hg38_circ_0003136	0.402458	5.17156	-2.7691	1.7484e-08	1.6583e-06
hg38_circ_0029438	72.4906	143.968	-0.94611	1.7788e-08	1.6794e-06
hg38_circ_0067217	3.13872	11.4822	-1.8131	1.81e-08	1.701e-06
hg38_circ_0101869	27.3848	57.0567	-0.97802	1.8944e-08	1.7722e-06
hg38_circ_0104465	95.0176	66.2117	0.5498	1.9251e-08	1.7928e-06
hg38_circ_0024581	14.0148	7.47546	0.92658	1.9413e-08	1.7997e-06
hg38_circ_0029339	3.7975	16.1577	-1.8769	1.958e-08	1.807e-06
hg38_circ_0001297	1.02824	5.55078	-2.0214	2.0299e-08	1.8407e-06
hg38_circ_0022042	31.9833	67.823	-1.0092	2.0427e-08	1.8407e-06
hg38_circ_0022581	0.040592	1.20229	-3.1674	2.0176e-08	1.8407e-06
hg38_circ_0028678	9.80891	24.3634	-1.2259	2.0481e-08	1.8407e-06
hg38_circ_0054601	1.17285	5.85669	-1.9093	2.0106e-08	1.8407e-06
hg38_circ_0058851	16.6817	31.9622	-0.89814	2.0302e-08	1.8407e-06
hg38_circ_0053530	2.98768	9.56506	-1.5335	2.0633e-08	1.8463e-06
hg38_circ_0047754	0.275574	2.68839	-2.5069	2.1726e-08	1.9357e-06
hg38_circ_0004412	23.7096	42.6425	-0.82297	2.1851e-08	1.9385e-06
hg38_circ_0127744	0.829129	7.83235	-2.7781	2.2312e-08	1.9709e-06
hg38_circ_0050913	9.40721	17.723	-0.85242	2.2672e-08	1.9941e-06
hg38_circ_0072172	19.8152	40.9704	-0.98153	2.3352e-08	2.0451e-06
hg38_circ_0055544	18.1689	47.9366	-1.3869	2.3935e-08	2.0873e-06
hg38_circ_0095271	3.75641	12.3611	-1.4951	2.4425e-08	2.121e-06
hg38_circ_0088397	10.2598	4.41355	1.2055	2.4584e-08	2.1259e-06
hg38_circ_0029097	30.4384	14.089	1.0686	2.4878e-08	2.1423e-06
hg38_circ_0058269	8.32674	23.94	-1.3919	2.5285e-08	2.1683e-06
hg38_circ_0004176	0.0627219	2.28614	-3.1486	2.6059e-08	2.1891e-06
hg38_circ_0008116	4.50272	13.8294	-1.4415	2.6004e-08	2.1891e-06
hg38_circ_0061840	6.72828	14.245	-0.93786	2.5892e-08	2.1891e-06
hg38_circ_0094904	3.02332	8.92946	-1.3103	2.5748e-08	2.1891e-06
hg38_circ_0123878	67.5218	34.5279	0.94519	2.5685e-08	2.1891e-06
hg38_circ_0111882	5.02954	16.5759	-1.6151	2.7619e-08	2.3107e-06
hg38_circ_0118775	0.361177	3.23644	-2.3483	2.8127e-08	2.3436e-06
hg38_circ_0134264	5.30407	12.6504	-1.1981	2.9365e-08	2.437e-06
hg38_circ_0129739	45.4842	78.8698	-0.78437	2.9751e-08	2.4591e-06
hg38_circ_0049607	2.15047	7.62679	-1.5761	3.1201e-08	2.5686e-06
hg38_circ_0095641	26.9289	45.683	-0.68379	3.1551e-08	2.5871e-06
hg38_circ_0076373	18.7102	40.3041	-1.0196	3.209e-08	2.6208e-06
hg38_circ_0085526	1.91636	6.53848	-1.5605	3.2536e-08	2.6467e-06
hg38_circ_0088234	0.886652	3.9179	-1.7489	3.312e-08	2.6836e-06
hg38_circ_0118499	3.3834	11.0029	-1.6622	3.5134e-08	2.8356e-06
hg38_circ_0034363	4.66891	13.1963	-1.3326	3.5308e-08	2.8386e-06
hg38_circ_0049075	4.59637	9.8405	-1.0262	3.6257e-08	2.9035e-06
hg38_circ_0132264	21.2524	52.3831	-1.3384	3.9955e-08	3.1873e-06
hg38_circ_0093259	3.52356	8.81614	-1.0837	4.0832e-08	3.2447e-06
hg38_circ_0116072	18.7054	34.4831	-0.7809	4.1131e-08	3.2558e-06
hg38_circ_0075409	14.7882	31.9608	-0.99196	4.1676e-08	3.2864e-06
hg38_circ_0090278	5.24465	16.0281	-1.4067	4.309e-08	3.3848e-06
hg38_circ_0076378	35.0073	60.2972	-0.68243	4.3368e-08	3.3937e-06
hg38_circ_0064497	9.77239	23.7241	-0.71486	4.3962e-08	3.4272e-06
hg38_circ_0013800	10.0903	25.9554	-1.2209	4.4827e-08	3.4815e-06
hg38_circ_0022119	10.4499	22.1083	-0.90091	4.6186e-08	3.5735e-06
hg38_circ_0090083	60.3995	120.263	-0.94112	4.8116e-08	3.7089e-06
hg38_circ_0069210	3.07287	10.0262	-1.5055	4.852e-08	3.7261e-06
hg38_circ_0111747	13.7174	31.3157	-1.1089	4.8953e-08	3.7454e-06
hg38_circ_0017600	8.66262	19.8333	-1.0882	5.2161e-08	3.976e-06
hg38_circ_0099797	10.0551	33.7539	-1.6489	5.4307e-08	4.1243e-06
hg38_circ_0044361	40.8324	83.2362	-0.95971	5.5722e-08	4.2163e-06
hg38_circ_0011909	22.1745	11.5692	0.85528	5.6281e-08	4.2422e-06
hg38_circ_0044028	6.12652	17.845	-1.4078	5.6478e-08	4.2422e-06
hg38_circ_0095356	2.39828	7.56807	-1.4195	5.8286e-08	4.3621e-06
hg38_circ_0043423	4.61454	9.19188	-0.83687	5.8548e-08	4.3658e-06
hg38_circ_0124514	28.3723	56.6389	-0.9267	5.9059e-08	4.3881e-06
hg38_circ_0020824	7.9778	16.5443	-0.91353	6.1245e-08	4.5341e-06
hg38_circ_0120032	215.214	412.345	-0.90943	6.1504e-08	4.5369e-06
hg38_circ_0062803	2.07505	9.7854	-1.8977	6.2575e-08	4.5995e-06
hg38_circ_0071383	26.5359	52.3131	-0.89612	6.4384e-08	4.7156e-06
hg38_circ_0008925	5.42244	14.9105	-1.3852	6.5556e-08	4.7844e-06
hg38_circ_0086867	2.00832	6.60387	-1.5329	6.7364e-08	4.8863e-06
hg38_circ_0100087	8.705	18.7836	-0.94755	6.7426e-08	4.8863e-06
hg38_circ_0070128	1.50627	4.8139	-1.533	6.7946e-08	4.9067e-06
hg38_circ_0049594	7.24005	37.8268	-2.1834	6.8428e-08	4.9242e-06
hg38_circ_0006694	15.0156	35.0142	-1.0951	6.8676e-08	4.9248e-06
hg38_circ_0035865	10.4398	4.8004	1.0993	6.9384e-08	4.9583e-06
hg38_circ_0127335	3.04643	9.05696	-1.4278	7.0193e-08	4.9988e-06
hg38_circ_0090622	0.881868	3.88258	-2.0548	7.0796e-08	5.0071e-06
hg38_circ_0135642	3.40315	9.5005	-1.4106	7.0745e-08	5.0071e-06
hg38_circ_0039458	13.9401	35.3105	-1.229	7.1247e-08	5.0217e-06
hg38_circ_0032721	10.4668	25.2105	-1.1122	7.3563e-08	5.1672e-06
hg38_circ_0063576	43.2709	78.733	-0.81053	7.535e-08	5.2577e-06
hg38_circ_0065795	0.288325	3.07858	-2.604	7.5362e-08	5.2577e-06
hg38_circ_0125455	4.77084	13.6085	-1.5138	7.577e-08	5.2683e-06
hg38_circ_0106401	18.3556	35.2934	-0.94608	7.6437e-08	5.2968e-06
hg38_circ_0126504	48.9787	89.9549	-0.81571	7.8295e-08	5.4074e-06
hg38_circ_0105304	0.522784	3.10759	-2.058	8.1469e-08	5.6077e-06
hg38_circ_0053663	12.3738	26.2445	-1.0417	8.2051e-08	5.629e-06
hg38_circ_0006800	4.44412	11.9245	-1.2253	8.4878e-08	5.8036e-06
hg38_circ_0018329	36.7991	23.9303	0.62814	8.5528e-08	5.8286e-06
hg38_circ_0047154	5.32584	18.558	-1.569	8.769e-08	5.9563e-06
hg38_circ_0101247	0.593462	4.23595	-2.314	9.2047e-08	6.2316e-06
hg38_circ_0124551	1.53772	5.8729	-1.5606	9.2881e-08	6.2675e-06
hg38_circ_0127018	38.4847	77.4029	-0.94015	9.3973e-08	6.3204e-06
hg38_circ_0024974	45.644	76.5949	-0.69861	9.8754e-08	6.6204e-06
hg38_circ_0006759	9.69961	24.7316	-1.2385	1.0037e-07	6.6942e-06
hg38_circ_0055268	0.634767	4.92209	-2.3623	1.0051e-07	6.6942e-06
hg38_circ_0074672	6.04904	12.4686	-0.91106	1.0472e-07	6.9524e-06
hg38_circ_0071853	8.38494	4.77451	0.81338	1.07e-07	7.081e-06
hg38_circ_0046050	3.19301	8.70929	-1.3825	1.096e-07	7.2064e-06
hg38_circ_0120968	0.0704253	2.18546	-3.0885	1.0933e-07	7.2064e-06
hg38_circ_0104835	6.11123	13.0147	-1.0565	1.1519e-07	7.5259e-06
hg38_circ_0123175	0.0182857	1.4259	-3.1455	1.1498e-07	7.5259e-06
hg38_circ_0019982	1.35246	6.75662	-2.1869	1.1841e-07	7.6456e-06
hg38_circ_0037084	0.924294	4.6693	-1.923	1.1755e-07	7.6456e-06
hg38_circ_0082100	9.32922	18.638	-0.83823	1.1863e-07	7.6456e-06
hg38_circ_0095997	4.80654	13.423	-1.3613	1.1844e-07	7.6456e-06
hg38_circ_0136391	20.5176	37.0885	-0.79233	1.1888e-07	7.6456e-06
hg38_circ_0082393	6.1398	12.22	-0.87635	1.2042e-07	7.7206e-06
hg38_circ_0120894	0.776112	4.56485	-2.0652	1.2107e-07	7.7383e-06
hg38_circ_0084741	11.2781	24.537	-0.9913	1.2279e-07	7.8242e-06
hg38_circ_0056093	19.8493	4.12966	2.0306	1.3093e-07	8.317e-06
hg38_circ_0074440	4.14998	8.86065	-1.1543	1.3284e-07	8.412e-06
hg38_circ_0025213	89.1773	29.636	1.5048	1.3723e-07	8.6638e-06
hg38_circ_0018584	5.92489	14.4169	-1.2302	1.38e-07	8.6856e-06
hg38_circ_0116787	0.508781	3.86081	-2.6917	1.4084e-07	8.837e-06
hg38_circ_0032518	3.83818	10.4807	-1.3832	1.4129e-07	8.8383e-06
hg38_circ_0084995	85.9829	122.036	-0.48379	1.4319e-07	8.9303e-06
hg38_circ_0115660	0	1.03168	-3.1646	1.4533e-07	9.0365e-06
hg38_circ_0110943	1.24864	6.69477	-2.0251	1.4683e-07	9.1022e-06
hg38_circ_0018069	3.39833	10.1851	-1.3288	1.4922e-07	9.1855e-06
hg38_circ_0081086	1.45217	7.5701	-1.9697	1.5041e-07	9.1855e-06
hg38_circ_0081933	14.0897	37.9814	-1.3065	1.4999e-07	9.1855e-06
hg38_circ_0089477	0.392945	2.4382	-1.9966	1.4941e-07	9.1855e-06
hg38_circ_0095642	16.0252	34.1185	-0.95476	1.4973e-07	9.1855e-06
hg38_circ_0030173	16.3718	26.1162	-0.59324	1.5135e-07	9.2158e-06
hg38_circ_0008072	16.1727	35.7388	-1.0678	1.5393e-07	9.3178e-06
hg38_circ_0112795	4.36678	11.2084	-1.1402	1.5368e-07	9.3178e-06
hg38_circ_0094638	3.72571	9.93462	-1.4301	1.5493e-07	9.351e-06
hg38_circ_0021573	69.5009	45.1182	0.64927	1.5567e-07	9.3682e-06
hg38_circ_0120438	1.56021	6.70961	-1.7553	1.5869e-07	9.5216e-06
hg38_circ_0130736	0.0649052	1.47712	-2.9451	1.5921e-07	9.5254e-06
hg38_circ_0033238	0.309681	2.09091	-2.0978	1.6303e-07	9.7099e-06
hg38_circ_0080237	4.46136	12.162	-1.3099	1.6326e-07	9.7099e-06
hg38_circ_0108862	23.3544	38.8568	-0.78223	1.6371e-07	9.7099e-06
hg38_circ_0008232	11.5306	27.2041	-1.0955	1.6698e-07	9.8754e-06
hg38_circ_0004241	0.867835	4.08887	-1.8345	1.7106e-07	1.0088e-05
hg38_circ_0135065	5.83063	16.872	-1.3313	1.7276e-07	1.0159e-05
hg38_circ_0056865	11.5626	26.3943	-1.0763	1.9353e-07	1.1348e-05
hg38_circ_0093007	1.69649	7.65601	-1.8228	1.9927e-07	1.1651e-05
hg38_circ_0071773	3.03428	11.1105	-1.6163	2.017e-07	1.176e-05
hg38_circ_0061843	0.591457	4.84781	-2.3602	2.0486e-07	1.191e-05
hg38_circ_0075541	8.22893	17.0211	-0.91038	2.0858e-07	1.2092e-05
hg38_circ_0032353	6.87305	15.8664	-1.0374	2.1303e-07	1.2316e-05
hg38_circ_0032195	31.1528	47.8178	-0.59543	2.1684e-07	1.2501e-05
hg38_circ_0006174	11.4799	21.3117	-0.84396	2.2317e-07	1.283e-05
hg38_circ_0002652	2.61047	7.76977	-1.3379	2.2682e-07	1.3003e-05
hg38_circ_0002660	8.80754	16.7653	-0.84424	2.3018e-07	1.3159e-05
hg38_circ_0041178	1.42791	5.65793	-1.6207	2.3242e-07	1.325e-05
hg38_circ_0071769	0.482397	4.4471	-2.4419	2.3454e-07	1.3334e-05
hg38_circ_0047155	0.363269	5.265	-2.7722	2.3786e-07	1.3486e-05
hg38_circ_0015206	2.18954	8.05639	-1.7078	2.4847e-07	1.4049e-05
hg38_circ_0048532	4.16799	10.2271	-1.0985	2.5569e-07	1.4418e-05
hg38_circ_0022874	0.0347799	1.10071	-2.8693	2.581e-07	1.4514e-05
hg38_circ_0124519	0.520084	4.75381	-2.4566	2.5979e-07	1.4569e-05
hg38_circ_0115020	0.595359	4.23492	-2.2469	2.6461e-07	1.4799e-05
hg38_circ_0019496	1.79695	7.42508	-1.7331	2.672e-07	1.4903e-05
hg38_circ_0082102	12.6285	26.1508	-0.92035	2.7394e-07	1.5238e-05
hg38_circ_0090803	5.44904	15.6096	-1.4757	2.7525e-07	1.5269e-05
hg38_circ_0024471	1.04385	6.14389	-2.2945	2.8102e-07	1.5548e-05
hg38_circ_0111002	20.3378	11.3742	0.85778	2.8646e-07	1.5806e-05
hg38_circ_0008404	4.84252	13.4672	-1.3396	2.9979e-07	1.6497e-05
hg38_circ_0049680	0.873294	3.62926	-1.7318	3.072e-07	1.686e-05
hg38_circ_0022154	0.134003	1.92857	-2.6589	3.1261e-07	1.7067e-05
hg38_circ_0133550	4.20974	12.9828	-1.4982	3.1264e-07	1.7067e-05
hg38_circ_0012922	40.3698	76.5057	-0.87272	3.1573e-07	1.719e-05
hg38_circ_0074757	0.27218	2.721	-2.4898	3.1987e-07	1.7324e-05
hg38_circ_0127001	10.6772	21.0234	-0.90135	3.1987e-07	1.7324e-05
hg38_circ_0091027	1.54199	7.30084	-1.8864	3.2558e-07	1.7587e-05
hg38_circ_0115251	16.7315	28.247	-0.68103	3.2682e-07	1.7608e-05
hg38_circ_0004265	0.530603	3.08499	-1.9635	3.3079e-07	1.7759e-05
hg38_circ_0136154	12.7324	23.1707	-0.78301	3.3135e-07	1.7759e-05
hg38_circ_0099610	11.2965	22.7113	-0.90482	3.4601e-07	1.8497e-05
hg38_circ_0056433	3.61097	10.3574	-1.3944	3.5179e-07	1.8757e-05
hg38_circ_0101245	0.555402	3.74015	-2.5022	3.5424e-07	1.8839e-05
hg38_circ_0079214	2.62415	9.35263	-1.5477	3.5728e-07	1.8951e-05
hg38_circ_0085217	2.68968	7.10884	-1.1904	3.6933e-07	1.9541e-05
hg38_circ_0038207	3.08825	10.4516	-1.5709	3.7275e-07	1.9671e-05
hg38_circ_0033047	2.37371	7.44212	-1.3848	3.7622e-07	1.9803e-05
hg38_circ_0115102	23.4436	42.8777	-0.87119	3.7902e-07	1.99e-05
hg38_circ_0081863	0.590295	2.81625	-1.7882	3.808e-07	1.9942e-05
hg38_circ_0040626	0.75054	4.16355	-1.979	3.8606e-07	2.0166e-05
hg38_circ_0004789	4.05456	9.29147	-1.0058	4.0011e-07	2.0795e-05
hg38_circ_0028109	1.02891	4.33476	-1.6598	4.0004e-07	2.0795e-05
hg38_circ_0114298	12.0782	0.509993	2.9897	4.0115e-07	2.0796e-05
hg38_circ_0106454	0.0618247	1.33085	-2.6851	4.0922e-07	2.1161e-05
hg38_circ_0024462	18.8475	31.6724	-0.6501	4.1395e-07	2.1352e-05
hg38_circ_0095802	8.20658	17.784	-1.0558	4.2676e-07	2.1958e-05
hg38_circ_0049887	0.0161229	1.03756	-2.9132	4.4291e-07	2.2732e-05
hg38_circ_0020806	4.4275	12.3122	-1.3314	4.6074e-07	2.353e-05
hg38_circ_0087837	24.9766	47.3376	-0.55964	4.6058e-07	2.353e-05
hg38_circ_0031380	0.396322	2.45964	-2.0121	4.6557e-07	2.3718e-05
hg38_circ_0132982	13.4327	33.1547	-1.1621	4.8602e-07	2.4698e-05
hg38_circ_0124518	3.88431	14.3723	-1.6789	4.8774e-07	2.4724e-05
hg38_circ_0064638	80.3991	138.665	-0.74942	4.9023e-07	2.479e-05
hg38_circ_0118058	17.1629	30.1279	-0.86422	5.0206e-07	2.5326e-05
hg38_circ_0120829	0.0992694	2.38104	-2.9501	5.052e-07	2.5422e-05
hg38_circ_0001528	0.38081	4.63214	-2.6208	5.0846e-07	2.5523e-05
hg38_circ_0116934	2.96084	7.55761	-1.1386	5.0989e-07	2.5533e-05
hg38_circ_0041193	93.2865	130.598	-0.43813	5.1293e-07	2.5623e-05
hg38_circ_0006797	2.0129	7.12322	-1.578	5.2458e-07	2.6123e-05
hg38_circ_0009674	2.54615	9.83454	-1.724	5.2548e-07	2.6123e-05
hg38_circ_0117520	2.45897	9.19533	-1.612	5.3504e-07	2.6534e-05
hg38_circ_0016234	2.0104	5.72884	-1.3309	5.3729e-07	2.6582e-05
hg38_circ_0034598	22.6463	42.3746	-0.81127	5.4095e-07	2.6698e-05
hg38_circ_0090992	48.2114	114.321	-1.2389	5.4587e-07	2.6877e-05
hg38_circ_0034669	39.4709	62.9419	-0.64729	5.6776e-07	2.7888e-05
hg38_circ_0046896	317.402	684.338	-1.0745	5.7271e-07	2.8064e-05
hg38_circ_0035936	11.9488	20.2431	-0.89208	5.8136e-07	2.842e-05
hg38_circ_0072310	0.56414	3.3161	-1.9615	5.9032e-07	2.879e-05
hg38_circ_0057551	18.1159	2.56993	2.3542	6.0374e-07	2.9375e-05
hg38_circ_0055548	2.61138	16.6524	-2.2182	6.2243e-07	3.0111e-05
hg38_circ_0105575	1.08021	5.76157	-1.9711	6.2262e-07	3.0111e-05
hg38_circ_0109851	13.3483	27.6023	-0.92887	6.2326e-07	3.0111e-05
hg38_circ_0034514	29.5026	45.7278	-0.56433	6.283e-07	3.0213e-05
hg38_circ_0135597	0.731061	4.50994	-2.063	6.2794e-07	3.0213e-05
hg38_circ_0000497	7.57005	19.1068	-1.2195	6.3021e-07	3.0234e-05
hg38_circ_0132823	7.94342	16.2826	-1.0032	6.3761e-07	3.0518e-05
hg38_circ_0134533	6.34718	12.7327	-0.86925	6.4181e-07	3.0647e-05
hg38_circ_0035297	19.2282	11.0472	0.84258	6.463e-07	3.0791e-05
hg38_circ_0111050	6.80452	17.8371	-1.2753	6.5888e-07	3.1318e-05
hg38_circ_0051959	8.09362	3.32457	1.1487	6.8659e-07	3.2559e-05
hg38_circ_0063706	45.8286	69.7511	-0.58038	6.9422e-07	3.2845e-05
hg38_circ_0095699	0.343426	4.54349	-2.7183	6.9782e-07	3.294e-05
hg38_circ_0112913	18.0062	35.8065	-0.88711	7.0657e-07	3.3277e-05
hg38_circ_0127683	0.773583	5.41625	-2.2399	7.3074e-07	3.4336e-05
hg38_circ_0034645	3.73546	10.3937	-1.2412	7.3363e-07	3.4394e-05
hg38_circ_0130926	7.11318	16.9908	-1.3928	7.5437e-07	3.5286e-05
hg38_circ_0115836	13.1229	6.46018	0.99969	7.5913e-07	3.5428e-05
hg38_circ_0114768	6.30308	13.2075	-0.92921	7.6495e-07	3.5618e-05
hg38_circ_0092605	33.2914	61.9413	-0.8655	7.7309e-07	3.5916e-05
hg38_circ_0087048	36.5935	69.7273	-0.87452	7.969e-07	3.6939e-05
hg38_circ_0003896	7.20972	14.8424	-0.92534	8.2566e-07	3.8186e-05
hg38_circ_0083964	10.3071	22.5312	-0.99994	8.3606e-07	3.8581e-05
hg38_circ_0035969	106.389	68.7849	0.6333	8.4103e-07	3.8708e-05
hg38_circ_0060465	2.5748	7.03889	-1.1991	8.4258e-07	3.8708e-05
hg38_circ_0071038	0.418344	2.09797	-2.1871	8.4875e-07	3.8904e-05
hg38_circ_0127590	1.44666	6.83301	-1.9056	8.5902e-07	3.9288e-05
hg38_circ_0063327	3.14088	12.1129	-1.7374	8.8597e-07	4.043e-05
hg38_circ_0063887	6.62299	16.4955	-1.2211	9.0127e-07	4.1038e-05
hg38_circ_0085183	18.4822	9.9889	0.92855	9.0536e-07	4.1133e-05
hg38_circ_0056881	1.10138	5.91882	-1.9713	9.1929e-07	4.1674e-05
hg38_circ_0100568	1.35361	7.05964	-2.0001	9.3325e-07	4.2214e-05
hg38_circ_0111299	16.8453	38.7638	-1.1559	9.3538e-07	4.2217e-05
hg38_circ_0094721	5.2054	11.2108	-0.94509	9.3838e-07	4.226e-05
hg38_circ_0066586	6.95139	17.8271	-1.2132	9.4304e-07	4.2377e-05
hg38_circ_0004267	5.50523	13.3213	-1.1735	9.5627e-07	4.2708e-05
hg38_circ_0020042	22.7281	43.3321	-0.85795	9.5524e-07	4.2708e-05
hg38_circ_0038370	63.8692	97.7237	-0.56585	9.5663e-07	4.2708e-05
hg38_circ_0116177	1.22783	6.9716	-2.059	9.8661e-07	4.3951e-05
hg38_circ_0100748	17.3923	37.6247	-1.1236	9.9032e-07	4.3963e-05
hg38_circ_0116400	2.14147	7.52669	-1.5212	9.9115e-07	4.3963e-05
hg38_circ_0062302	3.85366	10.5121	-1.2049	9.9469e-07	4.4025e-05
hg38_circ_0038646	0.592891	3.51408	-1.9264	1.0175e-06	4.494e-05
hg38_circ_0007337	5.27478	12.8825	-1.1206	1.0419e-06	4.5918e-05
hg38_circ_0048831	3.62691	9.37132	-1.2095	1.0556e-06	4.6322e-05
hg38_circ_0071768	3.32007	8.96241	-1.2425	1.0539e-06	4.6322e-05
hg38_circ_0112031	4.045	9.19631	-1.084	1.0581e-06	4.6335e-05
hg38_circ_0038278	1.35558	4.74409	-1.5127	1.0605e-06	4.634e-05
hg38_circ_0091346	9.11155	17.3513	-0.84947	1.083e-06	4.7093e-05
hg38_circ_0095798	0.0599071	1.66769	-2.8294	1.0846e-06	4.7093e-05
hg38_circ_0126522	23.6466	42.5892	-0.75623	1.0834e-06	4.7093e-05
hg38_circ_0133731	14.1425	85.4612	-1.1111	1.1262e-06	4.8796e-05
hg38_circ_0022755	0.340555	3.33039	-2.3665	1.1362e-06	4.9128e-05
hg38_circ_0013201	1.33957	5.99682	-1.7407	1.1465e-06	4.9468e-05
hg38_circ_0063420	11.5315	22.8188	-0.92441	1.1528e-06	4.9633e-05
hg38_circ_0071061	0.361741	2.98798	-2.3422	1.157e-06	4.9708e-05
hg38_circ_0077240	1.72941	6.30001	-1.5466	1.1593e-06	4.9708e-05
hg38_circ_0077754	16.6114	33.75	-0.90577	1.17e-06	5.006e-05
hg38_circ_0135864	3.11238	7.25138	-1.0545	1.2094e-06	5.1641e-05
hg38_circ_0058477	12.1261	27.0415	-1.0307	1.2186e-06	5.1818e-05
hg38_circ_0108357	0.354924	2.47198	-2.0604	1.2211e-06	5.1818e-05
hg38_circ_0111831	4.19154	11.9323	-1.2749	1.2198e-06	5.1818e-05
hg38_circ_0127573	0.141761	3.23159	-2.8874	1.2246e-06	5.1857e-05
hg38_circ_0117991	0.165609	1.53049	-2.4048	1.2286e-06	5.1922e-05
hg38_circ_0051530	15.1794	38.2308	-0.68169	1.2327e-06	5.1987e-05
hg38_circ_0134217	30.1331	52.5009	-0.73047	1.2441e-06	5.236e-05
hg38_circ_0032365	0.60513	5.4503	-2.4121	1.2485e-06	5.2403e-05
hg38_circ_0128195	1.34901	4.83604	-1.452	1.2502e-06	5.2403e-05
hg38_circ_0137313	11.6589	19.2064	-0.67292	1.2749e-06	5.3332e-05
hg38_circ_0006794	0.623855	3.95365	-2.0771	1.2946e-06	5.3992e-05
hg38_circ_0125884	3.8052	11.8902	-1.3843	1.296e-06	5.3992e-05
hg38_circ_0039335	16.807	34.7947	-1.0434	1.3052e-06	5.4158e-05
hg38_circ_0086380	19.9947	10.1575	1.0354	1.3027e-06	5.4158e-05
hg38_circ_0133611	10.3483	19.559	-0.79221	1.3418e-06	5.5565e-05
hg38_circ_0027815	0.151414	1.84134	-2.5255	1.3467e-06	5.5654e-05
hg38_circ_0025842	5.05738	10.4813	-0.99779	1.3669e-06	5.6376e-05
hg38_circ_0037854	37.5141	64.1208	-0.78971	1.439e-06	5.9233e-05
hg38_circ_0016974	1.29987	5.39674	-1.6693	1.448e-06	5.9364e-05
hg38_circ_0020630	7.50291	19.2763	-1.1815	1.4455e-06	5.9364e-05
hg38_circ_0037739	0.656219	3.49123	-1.9141	1.4764e-06	6.041e-05
hg38_circ_0107537	0.452746	2.51062	-1.9122	1.4868e-06	6.0713e-05
hg38_circ_0026459	1.6497	5.60378	-1.6252	1.4985e-06	6.107e-05
hg38_circ_0025948	3.32579	14.1285	-1.9961	1.5065e-06	6.1274e-05
hg38_circ_0002133	0.805901	4.23315	-1.8994	1.5649e-06	6.3527e-05
hg38_circ_0079252	1.39646	4.42665	-1.7566	1.5766e-06	6.3792e-05
hg38_circ_0098239	0	1.38995	-3.0591	1.5777e-06	6.3792e-05
hg38_circ_0056867	7.07907	20.291	-1.3329	1.5879e-06	6.4081e-05
hg38_circ_0105636	12.1519	21.8957	-0.7623	1.6097e-06	6.4831e-05
hg38_circ_0003135	2.12512	10.3114	-1.8926	1.6373e-06	6.5814e-05
hg38_circ_0062612	14.9465	10.0132	0.64526	1.6508e-06	6.6227e-05
hg38_circ_0101500	7.9631	15.943	-1.0413	1.6694e-06	6.6716e-05
hg38_circ_0120320	1.14252	4.66668	-1.6119	1.668e-06	6.6716e-05
hg38_circ_0090021	15.3695	35.5835	-1.0986	1.6765e-06	6.6868e-05
hg38_circ_0101868	7.48582	16.6147	-1.0393	1.7057e-06	6.7903e-05
hg38_circ_0033670	0.188755	2.6576	-2.6188	1.7097e-06	6.793e-05
hg38_circ_0093796	1.35817	4.67633	-1.4787	1.7147e-06	6.7994e-05
hg38_circ_0099571	1.92077	5.86179	-1.3393	1.7179e-06	6.7994e-05
hg38_circ_0088923	1.26813	4.77844	-1.6682	1.7411e-06	6.8777e-05
hg38_circ_0059175	9.2553	17.0783	-0.74658	1.7502e-06	6.8931e-05
hg38_circ_0108981	1.39917	6.12625	-1.7285	1.7517e-06	6.8931e-05
hg38_circ_0073188	2.55344	7.0094	-1.4398	1.7561e-06	6.8972e-05
hg38_circ_0025164	0.381841	2.94038	-2.2608	1.7737e-06	6.9531e-05
hg38_circ_0045354	3.34374	9.89945	-1.3483	1.7943e-06	7.0205e-05
hg38_circ_0100124	2.46928	8.25558	-1.4386	1.8012e-06	7.0343e-05
hg38_circ_0096449	9.67918	20.7177	-0.96896	1.8097e-06	7.0539e-05
hg38_circ_0048838	2.19903	7.86489	-1.5263	1.8165e-06	7.0673e-05
hg38_circ_0102157	0.157546	1.66386	-2.3072	1.8294e-06	7.1038e-05
hg38_circ_0041937	9.79864	18.2715	-0.87458	1.8527e-06	7.1809e-05
hg38_circ_0006662	71.4694	108.775	-0.60101	1.8875e-06	7.2925e-05
hg38_circ_0043910	2.78831	7.3036	-1.1276	1.8886e-06	7.2925e-05
hg38_circ_0096378	7.44818	19.6764	-1.2294	1.8999e-06	7.3226e-05
hg38_circ_0031804	9.05341	18.1039	-0.85116	1.9096e-06	7.3459e-05
hg38_circ_0066903	0.44434	3.96586	-2.4172	1.9144e-06	7.3507e-05
hg38_circ_0031095	0.389469	2.34005	-2.2536	1.922e-06	7.3662e-05
hg38_circ_0116618	7.58123	16.5578	-1.015	1.9486e-06	7.4542e-05
hg38_circ_0117255	3.3136	8.61081	-1.263	1.9851e-06	7.58e-05
hg38_circ_0032807	2.85001	7.65632	-1.2128	1.9996e-06	7.621e-05
hg38_circ_0100040	0.0895646	1.29421	-2.4355	2.1453e-06	8.1614e-05
hg38_circ_0014152	1713.27	1224.13	0.48488	2.1527e-06	8.1744e-05
hg38_circ_0046328	23.3229	31.7163	-0.5228	2.1649e-06	8.2055e-05
hg38_circ_0121271	2.38538	7.16782	-1.3151	2.1717e-06	8.216e-05
hg38_circ_0059816	1.15284	4.59665	-1.6038	2.1959e-06	8.2926e-05
hg38_circ_0032756	97.6507	120.497	-0.32306	2.2758e-06	8.5784e-05
hg38_circ_0003758	0.508197	4.81254	-2.4635	2.2874e-06	8.5982e-05
hg38_circ_0083676	0.826711	5.73536	-2.1648	2.2894e-06	8.5982e-05
hg38_circ_0029949	16.8283	34.7513	-0.94899	2.3417e-06	8.7787e-05
hg38_circ_0019702	5.43292	16.292	-1.3563	2.3529e-06	8.8047e-05
hg38_circ_0055235	4.00871	12.0411	-1.4378	2.3741e-06	8.8679e-05
hg38_circ_0072706	0.0610731	1.0294	-2.5162	2.4295e-06	9.0582e-05
hg38_circ_0028997	2.13111	7.19787	-1.4775	2.452e-06	9.1257e-05
hg38_circ_0105896	0.226053	1.97999	-2.2946	2.4808e-06	9.2161e-05
hg38_circ_0098849	5.86399	13.1899	-1.0033	2.5429e-06	9.4299e-05
hg38_circ_0035737	1.48208	6.02174	-1.6281	2.5519e-06	9.4461e-05
hg38_circ_0098048	0.0712423	1.49362	-2.6563	2.6143e-06	9.6597e-05
hg38_circ_0001871	12.5444	22.233	-0.78656	2.6339e-06	9.7148e-05
hg38_circ_0058835	13.8219	26.0726	-0.81265	2.6481e-06	9.7497e-05
hg38_circ_0014618	3.24495	8.21556	-1.1172	2.6939e-06	9.8995e-05
hg38_circ_0017450	2.69163	6.27349	-1.1583	2.7128e-06	9.8995e-05
hg38_circ_0033615	0.159533	2.00636	-2.5495	2.7003e-06	9.8995e-05
hg38_circ_0091572	0.677806	6.27122	-2.4351	2.7042e-06	9.8995e-05
hg38_circ_0108250	1.65912	5.72855	-1.4773	2.7096e-06	9.8995e-05
hg38_circ_0022831	0.243446	2.49273	-2.3543	2.7517e-06	0.00010024
hg38_circ_0111497	68.4508	120.694	-0.76549	2.7949e-06	0.00010163
hg38_circ_0108961	3.43143	10.3496	-1.3701	2.813e-06	0.00010211
hg38_circ_0047571	3.31559	9.25159	-1.2796	2.827e-06	0.00010225
hg38_circ_0089314	8.78986	19.2893	-0.97662	2.825e-06	0.00010225
hg38_circ_0047406	0.639572	3.52383	-1.9647	2.8433e-06	0.00010259
hg38_circ_0061747	19.9732	36.6881	-0.79754	2.8463e-06	0.00010259
hg38_circ_0031444	0.130282	2.03153	-2.5961	2.8988e-06	0.00010427
hg38_circ_0133668	0.666694	4.25607	-2.0497	2.9029e-06	0.00010427
hg38_circ_0054461	1.18502	5.76592	-1.8871	2.912e-06	0.00010441
hg38_circ_0032074	19.603	34.0368	-0.74282	2.9219e-06	0.00010458
hg38_circ_0053206	20.2722	7.05731	1.4161	2.9415e-06	0.0001051
hg38_circ_0027944	4.71075	12.3592	-1.1637	2.9638e-06	0.00010558
hg38_circ_0052591	4.5658	1.15887	1.7416	2.9652e-06	0.00010558
hg38_circ_0017156	76.9451	49.0307	0.65179	2.9758e-06	0.00010578
hg38_circ_0020044	9.8735	22.1767	-1.0339	3.0012e-06	0.0001065
hg38_circ_0056480	1.54132	5.93693	-1.6039	3.0851e-06	0.00010928
hg38_circ_0033588	54.6858	35.5535	0.64031	3.1446e-06	0.00011117
hg38_circ_0125024	0.57809	3.48485	-1.986	3.1492e-06	0.00011117
hg38_circ_0071208	7.88238	4.09708	0.98812	3.1675e-06	0.00011163
hg38_circ_0102676	1.18781	5.42293	-1.8619	3.2002e-06	0.00011259
hg38_circ_0083105	28.8223	16.2754	0.7963	3.2162e-06	0.00011296
hg38_circ_0044052	4.4322	10.8064	-1.063	3.2418e-06	0.00011366
hg38_circ_0023780	1.89676	11.602	-2.1401	3.2816e-06	0.00011486
hg38_circ_0063387	2.11029	6.12885	-1.2571	3.2885e-06	0.00011491
hg38_circ_0044700	6.18788	15.1211	-1.2358	3.2998e-06	0.00011511
hg38_circ_0096446	0.798324	5.31752	-2.1418	3.3157e-06	0.00011547
hg38_circ_0054696	3.41179	9.89047	-1.3049	3.3466e-06	0.00011634
hg38_circ_0047011	0.681884	2.2344	-1.8624	3.3688e-06	0.00011692
hg38_circ_0025991	0.103487	2.5016	-2.8371	3.4302e-06	0.00011885
hg38_circ_0090174	5.77827	11.9681	-0.97724	3.4417e-06	0.00011905
hg38_circ_0004952	3.6306	8.77337	-1.1406	3.4867e-06	0.00011984
hg38_circ_0081751	3.58442	8.87144	-1.1595	3.488e-06	0.00011984
hg38_circ_0116570	0.378265	2.0892	-1.8613	3.481e-06	0.00011984
hg38_circ_0120626	17.0405	35.2398	-0.95544	3.479e-06	0.00011984
hg38_circ_0001561	30.7619	60.5039	-0.95575	3.5573e-06	0.00012182
hg38_circ_0012343	15.4342	28.756	-0.76782	3.5561e-06	0.00012182
hg38_circ_0004609	1.41438	4.49241	-1.3778	3.5918e-06	0.00012239
hg38_circ_0012487	2.87813	8.2266	-1.2556	3.582e-06	0.00012239
hg38_circ_0090764	0.029431	0.956008	-2.679	3.5896e-06	0.00012239
hg38_circ_0134592	10.7304	20.7686	-0.82483	3.5989e-06	0.00012243
hg38_circ_0124822	14.8638	26.3425	-0.7523	3.6305e-06	0.0001233
hg38_circ_0089615	6.58959	3.33525	0.9862	3.6649e-06	0.00012426
hg38_circ_0051776	6.1844	12.0229	-0.88605	3.6951e-06	0.00012498
hg38_circ_0071922	93.1044	50.4227	0.87431	3.6982e-06	0.00012498
hg38_circ_0090995	0.64127	2.8047	-2.5645	3.7404e-06	0.0001262
hg38_circ_0104726	1.57606	5.29921	-1.4471	3.7581e-06	0.00012659
hg38_circ_0121213	0.520883	1.806	-2.0606	3.8093e-06	0.0001281
hg38_circ_0135043	2.4714	5.93388	-1.1543	3.8787e-06	0.00013022
hg38_circ_0012647	5.72172	16.3682	-1.3713	3.8925e-06	0.00013025
hg38_circ_0026931	3.38036	7.91287	-1.0613	3.8933e-06	0.00013025
hg38_circ_0129652	10.1476	18.5445	-0.73761	3.8985e-06	0.00013025
hg38_circ_0009705	2.01645	4.57031	-1.0928	3.9102e-06	0.0001304
hg38_circ_0062467	0	1.77098	-3.0025	3.9156e-06	0.0001304
hg38_circ_0022747	16.1754	30.7069	-0.80385	3.9275e-06	0.00013058
hg38_circ_0082085	1.90554	7.94694	-1.6964	3.9607e-06	0.00013147
hg38_circ_0022683	3.90608	9.99124	-1.2232	3.9986e-06	0.00013252
hg38_circ_0105303	3.70482	9.5132	-1.1423	4.0247e-06	0.00013317
hg38_circ_0079965	0.34978	3.33708	-2.3902	4.0396e-06	0.00013345
hg38_circ_0065781	5.17993	20.1668	-1.8646	4.0495e-06	0.00013356
hg38_circ_0009975	50.0687	38.1073	0.42414	4.0608e-06	0.00013372
hg38_circ_0060616	3.50627	9.31427	-1.1747	4.094e-06	0.0001346
hg38_circ_0105187	4.58349	11.6449	-1.1404	4.1066e-06	0.0001348
hg38_circ_0001564	0.672618	3.69117	-1.9335	4.1251e-06	0.00013497
hg38_circ_0087726	75.7384	106.56	-0.45659	4.1228e-06	0.00013497
hg38_circ_0075535	4.09739	9.92274	-1.0991	4.1509e-06	0.0001356
hg38_circ_0006441	5.25185	0.604374	2.4594	4.2974e-06	0.00013995
hg38_circ_0032298	9.49202	24.0333	-1.2099	4.2977e-06	0.00013995
hg38_circ_0082670	0.634761	2.85819	-1.7077	4.3177e-06	0.00014038
hg38_circ_0007331	3.57698	8.6973	-1.136	4.3641e-06	0.00014122
hg38_circ_0074922	18.258	35.6454	-0.90313	4.3638e-06	0.00014122
hg38_circ_0123111	4.08949	11.6663	-1.3043	4.3632e-06	0.00014122
hg38_circ_0047735	2.46727	6.39886	-1.2258	4.3998e-06	0.00014216
hg38_circ_0022627	1.98827	7.39098	-1.7405	4.4202e-06	0.00014259
hg38_circ_0000176	1.77255	6.24274	-1.5528	4.4835e-06	0.00014441
hg38_circ_0055563	0.114749	1.18968	-2.4993	4.5295e-06	0.00014566
hg38_circ_0057649	12.4652	0.761056	2.6958	4.5723e-06	0.0001468
hg38_circ_0133631	0.782622	6.29455	-2.2812	4.6222e-06	0.00014818
hg38_circ_0079201	0.118994	1.76431	-2.622	4.6509e-06	0.00014887
hg38_circ_0000605	2.819	7.36401	-1.1289	4.6959e-06	0.00015007
hg38_circ_0119656	0.477163	1.77667	-2.0133	4.7449e-06	0.0001514
hg38_circ_0099120	0.817635	3.74134	-1.6673	4.7639e-06	0.00015177
hg38_circ_0079096	2.94115	8.96903	-1.3907	4.8652e-06	0.00015452
hg38_circ_0099887	0.328014	1.97346	-2.0254	4.8614e-06	0.00015452
hg38_circ_0031089	1.40185	3.98142	-1.4224	4.8906e-06	0.00015509
hg38_circ_0061664	0.164173	1.33987	-2.1605	4.9346e-06	0.000156
hg38_circ_0086408	10.2261	5.60145	0.83003	4.9306e-06	0.000156
hg38_circ_0110949	0	1.64764	-2.9672	4.9842e-06	0.00015733
hg38_circ_0131225	64.8229	104.056	-0.62955	5.0084e-06	0.00015785
hg38_circ_0055845	5.19012	13.9922	-1.2736	5.0283e-06	0.00015824
hg38_circ_0010121	34.8704	48.4288	-0.49287	5.0459e-06	0.00015855
hg38_circ_0030909	1.8005	5.99818	-1.4509	5.1332e-06	0.0001608
hg38_circ_0042152	1.93395	0.537319	1.6878	5.1328e-06	0.0001608
hg38_circ_0111315	19.6847	41.8818	-0.98761	5.2475e-06	0.00016413
hg38_circ_0030754	0.0480344	1.591	-2.7756	5.3549e-06	0.00016724
hg38_circ_0088927	16.5545	28.0593	-0.69056	5.3682e-06	0.0001674
hg38_circ_0135384	0.328159	2.36644	-2.0465	5.3975e-06	0.00016806
hg38_circ_0037506	0.223768	1.96871	-2.3351	5.4222e-06	0.00016857
hg38_circ_0071543	6.85373	13.5752	-0.87199	5.4411e-06	0.0001689
hg38_circ_0097320	3.452	10.5284	-1.3532	5.4811e-06	0.00016989
hg38_circ_0022428	0.14091	2.16239	-2.6105	5.6083e-06	0.00017357
hg38_circ_0071545	0.687845	4.95199	-2.2094	5.6793e-06	0.0001755
hg38_circ_0017283	0.947584	3.69489	-1.5595	5.7145e-06	0.00017628
hg38_circ_0135074	3.49331	10.0737	-1.2917	5.7215e-06	0.00017628
hg38_circ_0074701	0.386481	2.62588	-2.1318	5.7326e-06	0.00017636
hg38_circ_0127991	0.525514	2.00267	-2.0183	5.7791e-06	0.00017752
hg38_circ_0132198	3.03526	7	-1.0011	5.8082e-06	0.00017815
hg38_circ_0064279	0	1.78292	-2.9525	5.9684e-06	0.00018279
hg38_circ_0066976	0.684648	2.77149	-2.0488	6.0308e-06	0.00018443
hg38_circ_0065780	6.87048	24.9418	-1.6254	6.0917e-06	0.00018601
hg38_circ_0048648	1.25719	7.30294	-2.0123	6.1251e-06	0.00018676
hg38_circ_0027007	1.79972	5.19886	-1.3705	6.1424e-06	0.00018701
hg38_circ_0041487	7.81295	14.0929	-0.96291	6.1527e-06	0.00018703
hg38_circ_0120971	2.09571	9.67207	-1.8307	6.1614e-06	0.00018703
hg38_circ_0096595	12.2812	4.9967	1.2294	6.2042e-06	0.00018806
hg38_circ_0024542	4.34378	8.861	-0.80905	6.2687e-06	0.00018957
hg38_circ_0046814	26.0843	40.1668	-0.64553	6.2803e-06	0.00018957
hg38_circ_0090272	1.3813	4.52438	-1.4287	6.2818e-06	0.00018957
hg38_circ_0100675	14.54	29.4417	-1.0971	6.3082e-06	0.00018981
hg38_circ_0126499	0.520991	2.83556	-1.8657	6.3066e-06	0.00018981
hg38_circ_0054238	7.91218	15.0189	-0.79599	6.385e-06	0.00019182
hg38_circ_0128214	3.82231	7.42276	-1.103	6.3936e-06	0.00019182
hg38_circ_0061769	6.17127	15.4887	-1.1271	6.4642e-06	0.00019365
hg38_circ_0012850	15.2833	28.3423	-0.80227	6.5287e-06	0.00019502
hg38_circ_0109797	0.63541	3.38041	-1.8815	6.5228e-06	0.00019502
hg38_circ_0034600	1.55998	6.41098	-1.7744	6.5696e-06	0.00019595
hg38_circ_0132614	2.78266	10.5828	-1.6296	6.5979e-06	0.00019652
hg38_circ_0025840	12.8871	21.1198	-0.729	6.611e-06	0.00019662
hg38_circ_0041170	2.36431	9.10249	-1.6292	6.6943e-06	0.00019881
hg38_circ_0002887	5.65699	10.5136	-0.77119	6.7582e-06	0.00020042
hg38_circ_0113778	8.10461	1.65046	1.9489	6.8512e-06	0.00020289
hg38_circ_0124959	2.85925	0.700889	1.8628	6.8918e-06	0.00020379
hg38_circ_0047968	3.65303	7.95091	-1.0605	6.9078e-06	0.00020397
hg38_circ_0065779	2.05376	7.76381	-1.5879	6.9476e-06	0.00020485
hg38_circ_0110105	16.191	31.3581	-0.85118	6.9859e-06	0.00020569
hg38_circ_0084113	1.18639	3.47544	-1.4428	7.012e-06	0.00020587
hg38_circ_0127279	3.14943	8.63292	-1.2277	7.0115e-06	0.00020587
hg38_circ_0095855	6.57401	15.6865	-1.0659	7.083e-06	0.00020766
hg38_circ_0000149	53.7723	85.3723	-0.61565	7.1261e-06	0.00020806
hg38_circ_0074260	4.68714	9.74703	-0.90032	7.127e-06	0.00020806
hg38_circ_0085129	2.57105	11.9255	-1.1299	7.1215e-06	0.00020806
hg38_circ_0013743	7.8802	15.4809	-0.91795	7.1687e-06	0.00020898
hg38_circ_0006711	1.31471	4.36997	-1.5652	7.2315e-06	0.00021051
hg38_circ_0113355	2.09491	5.88326	-1.3371	7.5175e-06	0.00021853
hg38_circ_0031929	1.61492	5.56146	-1.4687	7.6025e-06	0.00022037
hg38_circ_0105895	2.81102	7.15815	-1.2095	7.5922e-06	0.00022037
hg38_circ_0091635	5.73094	12.382	-1.0372	7.6197e-06	0.00022057
hg38_circ_0007095	3.0311	7.27806	-1.1052	7.7673e-06	0.00022452
hg38_circ_0003515	8.27812	19.2418	-1.0756	7.7892e-06	0.00022484
hg38_circ_0090271	6.40469	13.5473	-0.97387	7.8331e-06	0.00022579
hg38_circ_0054920	0.322129	2.31455	-2.1759	7.852e-06	0.00022602
hg38_circ_0127171	0.157997	2.38338	-2.5768	7.869e-06	0.00022619
hg38_circ_0032360	9.56907	18.1726	-0.80552	7.8863e-06	0.00022637
hg38_circ_0090817	58.6797	113.675	-0.90083	7.9132e-06	0.00022651
hg38_circ_0134070	27.5131	54.1613	-0.89206	7.9083e-06	0.00022651
hg38_circ_0071771	1.10202	4.49808	-1.6041	8.0405e-06	0.00022984
hg38_circ_0098618	5.29778	10.6305	-1.0269	8.2553e-06	0.00023565
hg38_circ_0129368	2.65023	7.12636	-1.3706	8.2874e-06	0.00023624
hg38_circ_0125353	13.2971	8.08848	0.7254	8.3418e-06	0.00023746
hg38_circ_0095768	16.1498	9.82427	0.75523	8.4516e-06	0.00024025
hg38_circ_0003809	8.52821	21.0637	-1.1875	8.5995e-06	0.00024412
hg38_circ_0063999	0.640878	2.87814	-1.9511	8.6493e-06	0.0002452
hg38_circ_0101548	3.13933	9.29384	-1.4049	8.7615e-06	0.00024803
hg38_circ_0004442	10.6402	22.8882	-1.0021	8.9899e-06	0.00025386
hg38_circ_0017068	2.41446	6.70179	-1.2964	8.9922e-06	0.00025386
hg38_circ_0026210	0.487024	2.6075	-1.8381	9.1412e-06	0.00025702
hg38_circ_0052139	1.58923	0	2.8563	9.1362e-06	0.00025702
hg38_circ_0069090	0.105394	1.32128	-2.3879	9.1202e-06	0.00025702
hg38_circ_0013798	14.8313	29.1609	-0.84875	9.2066e-06	0.0002583
hg38_circ_0084713	0.231177	1.56491	-1.9685	9.2121e-06	0.0002583
hg38_circ_0080515	8.59534	15.5316	-0.77301	9.2282e-06	0.0002584
hg38_circ_0100028	5.42992	16.7552	-1.4738	9.3053e-06	0.00026021
hg38_circ_0082551	3.90947	8.81098	-1.0676	9.3568e-06	0.00026129
hg38_circ_0098636	9.11495	19.5238	-0.91659	9.5341e-06	0.00026588
hg38_circ_0008426	2.4894	7.16647	-1.2575	9.6173e-06	0.00026784
hg38_circ_0038598	22.8333	35.7691	-0.63109	9.643e-06	0.00026819
hg38_circ_0038078	2.73861	7.49404	-1.3747	9.7103e-06	0.0002697
hg38_circ_0055412	12.8684	19.4251	-0.52579	9.7296e-06	0.00026987
hg38_circ_0108265	2.96934	7.75078	-1.2501	9.8046e-06	0.00027159
hg38_circ_0082557	2.2409	5.85723	-1.2481	9.9781e-06	0.00027602
hg38_circ_0074005	8.0328	33.0538	-0.82522	1.0054e-05	0.00027737
hg38_circ_0075507	14.5395	24.6886	-0.65678	1.0043e-05	0.00027737
hg38_circ_0085710	2.78579	6.14237	-1.1012	1.009e-05	0.00027737
hg38_circ_0087769	0.935842	4.07032	-1.6972	1.0078e-05	0.00027737
hg38_circ_0090544	0.188042	1.17267	-2.7257	1.0094e-05	0.00027737
hg38_circ_0013399	0.198296	1.38468	-2.3129	1.0152e-05	0.00027829
hg38_circ_0060225	6.99396	15.6956	-1.0209	1.0155e-05	0.00027829
hg38_circ_0023212	1.09828	4.20131	-1.5699	1.0182e-05	0.00027831
hg38_circ_0122607	1.38618	5.17827	-1.5396	1.0175e-05	0.00027831
hg38_circ_0123288	2.05142	5.50948	-1.163	1.0247e-05	0.0002797
hg38_circ_0058319	1.70925	6.20869	-1.5734	1.036e-05	0.0002824
hg38_circ_0052644	41.5277	28.2887	0.5303	1.0461e-05	0.00028478
hg38_circ_0115703	0.323988	2.60774	-2.2386	1.0686e-05	0.00029054
hg38_circ_0023176	1.70042	4.85301	-1.6809	1.0784e-05	0.0002928
hg38_circ_0114780	12.9605	23.7896	-0.83543	1.0808e-05	0.00029308
hg38_circ_0112802	0.210698	2.06658	-2.2942	1.0913e-05	0.00029552
hg38_circ_0079296	2.22458	6.37453	-1.3403	1.0979e-05	0.00029653
hg38_circ_0117891	15.5244	11.5004	0.53815	1.0974e-05	0.00029653
hg38_circ_0094304	0.168482	2.38978	-2.4915	1.1008e-05	0.00029693
hg38_circ_0108812	15.3102	27.4794	-0.82666	1.1046e-05	0.00029718
hg38_circ_0118505	0.099911	1.61683	-2.5321	1.1039e-05	0.00029718
hg38_circ_0087728	14.228	24.4178	-0.72009	1.1062e-05	0.00029721
hg38_circ_0031844	2.51312	7.238	-1.3095	1.1249e-05	0.00030066
hg38_circ_0054633	8.0638	12.8452	-0.58833	1.1235e-05	0.00030066
hg38_circ_0108885	0.139856	2.04987	-2.4641	1.1222e-05	0.00030066
hg38_circ_0125645	1.88678	7.42798	-1.7583	1.1224e-05	0.00030066
hg38_circ_0119187	7.52999	15.3597	-0.91355	1.1284e-05	0.00030121
hg38_circ_0120158	9.55715	19.8063	-0.92268	1.138e-05	0.000303
hg38_circ_0137363	5.70691	14.5023	-1.1532	1.1377e-05	0.000303
hg38_circ_0073998	2.50795	6.36694	-1.1006	1.1429e-05	0.00030389
hg38_circ_0034643	4.96041	11.352	-1.0606	1.1532e-05	0.00030613
hg38_circ_0065805	0.549091	2.71442	-1.8958	1.1543e-05	0.00030613
hg38_circ_0062422	0.198505	2.19746	-2.3794	1.1606e-05	0.00030741
hg38_circ_0115174	2.77205	7.11442	-1.1553	1.1659e-05	0.00030843
hg38_circ_0025073	10.8843	6.54007	0.78882	1.1726e-05	0.0003098
hg38_circ_0122291	0.305722	2.32706	-2.2617	1.1769e-05	0.00031055
hg38_circ_0135596	0.467211	2.66549	-1.9762	1.189e-05	0.00031333
hg38_circ_0131399	3.4437	7.52909	-0.90542	1.202e-05	0.00031635
hg38_circ_0106420	0.0652213	1.37214	-2.6201	1.2057e-05	0.00031691
hg38_circ_0044847	0.612965	2.67772	-1.7189	1.2235e-05	0.00032118
hg38_circ_0113089	6.75338	14.0966	-0.87158	1.2275e-05	0.00032183
hg38_circ_0022630	17.8287	29.6131	-0.72567	1.2311e-05	0.00032236
hg38_circ_0137422	8.24773	17.6056	-1.0594	1.2347e-05	0.00032289
hg38_circ_0042449	13.392	24.0159	-0.79543	1.242e-05	0.00032439
hg38_circ_0055847	1.60568	8.23381	-1.8863	1.2461e-05	0.00032504
hg38_circ_0005388	0.238077	1.96046	-2.1641	1.2481e-05	0.00032516
hg38_circ_0085514	0.117286	1.54981	-2.4216	1.2645e-05	0.00032888
hg38_circ_0120311	1.89099	9.15536	-1.858	1.2656e-05	0.00032888
hg38_circ_0098233	2.10489	5.55398	-1.3674	1.3005e-05	0.00033751
hg38_circ_0042750	19.7387	31.7706	-0.62264	1.3203e-05	0.00034157
hg38_circ_0121265	1.26239	4.51304	-1.5026	1.3202e-05	0.00034157
hg38_circ_0122720	21.9549	35.5615	-0.61357	1.3211e-05	0.00034157
hg38_circ_0017696	0.466217	2.17476	-1.7248	1.3291e-05	0.00034323
hg38_circ_0005409	1.14355	8.19273	-2.2095	1.342e-05	0.00034612
hg38_circ_0057646	11.0512	1.3903	2.363	1.3552e-05	0.00034889
hg38_circ_0072024	0.633921	3.01835	-1.9331	1.3562e-05	0.00034889
hg38_circ_0132161	11.8881	8.30668	0.57076	1.3601e-05	0.00034947
hg38_circ_0114068	3.83431	8.72743	-1.0441	1.3666e-05	0.0003507
hg38_circ_0129369	0.840851	3.17426	-1.8401	1.3722e-05	0.00035169
hg38_circ_0108600	14.2008	26.0782	-0.73628	1.376e-05	0.00035223
hg38_circ_0083607	5.0367	12.0774	-1.1131	1.3826e-05	0.00035305
hg38_circ_0127168	0.0410566	1.44202	-2.7321	1.3809e-05	0.00035305
hg38_circ_0107984	0.932699	5.17047	-1.9948	1.3927e-05	0.00035517
hg38_circ_0048663	72.0926	100.117	-0.42583	1.4039e-05	0.0003576
hg38_circ_0112474	13.5981	31.2883	-1.0788	1.4063e-05	0.00035776
hg38_circ_0078725	0.247313	1.67555	-2.1319	1.4152e-05	0.00035959
hg38_circ_0004451	1.77823	5.08733	-1.3242	1.4203e-05	0.00036043
hg38_circ_0081151	0.370513	2.07994	-1.847	1.428e-05	0.00036193
hg38_circ_0022451	20.5456	34.1092	-0.598	1.4331e-05	0.00036235
hg38_circ_0127005	21.1665	29.5288	-0.4788	1.4321e-05	0.00036235
hg38_circ_0022419	324.744	533.801	-0.69697	1.4395e-05	0.00036352
hg38_circ_0063433	4.09339	8.90534	-0.92332	1.4454e-05	0.00036454
hg38_circ_0021941	5.55919	9.84556	-0.86304	1.4511e-05	0.00036554
hg38_circ_0031403	1.21369	4.25362	-1.4465	1.4682e-05	0.00036941
hg38_circ_0089028	0	1.16565	-2.7969	1.4706e-05	0.00036955
hg38_circ_0125895	2.95132	6.99116	-0.96965	1.4891e-05	0.00037373
hg38_circ_0122282	2.63422	7.01559	-1.2506	1.5e-05	0.00037602
hg38_circ_0094673	0.325355	1.96853	-1.9699	1.5074e-05	0.00037741
hg38_circ_0081763	10.0051	21.1301	-0.93848	1.5141e-05	0.00037842
hg38_circ_0095425	2.44197	5.90206	-1.1256	1.5151e-05	0.00037842
hg38_circ_0012912	2.54764	9.66691	-1.6134	1.5205e-05	0.00037931
hg38_circ_0086807	1.26035	4.58832	-1.6154	1.5226e-05	0.00037938
hg38_circ_0012838	1.50068	4.45059	-1.3348	1.5332e-05	0.00038156
hg38_circ_0057042	8.38733	15.1324	-0.77413	1.5605e-05	0.00038789
hg38_circ_0083341	3.09411	6.66119	-1.0934	1.5706e-05	0.00038991
hg38_circ_0008250	5.39961	12.6171	-1.0389	1.5875e-05	0.00039308
hg38_circ_0070782	0.796475	3.53506	-1.7688	1.588e-05	0.00039308
hg38_circ_0072291	4.91735	9.63754	-0.74451	1.589e-05	0.00039308
hg38_circ_0058698	0.439609	2.32532	-1.8497	1.5968e-05	0.00039452
hg38_circ_0084171	3.49988	7.96783	-0.96998	1.6019e-05	0.0003953
hg38_circ_0038521	13.5018	7.83466	0.78265	1.6095e-05	0.0003967
hg38_circ_0081126	8.96075	18.8414	-0.94952	1.6119e-05	0.00039683
hg38_circ_0110722	3.31052	16.0403	-1.8882	1.6147e-05	0.00039705
hg38_circ_0060673	16.1641	28.8195	-0.78168	1.6171e-05	0.00039717
hg38_circ_0109538	4.43082	9.50769	-1.0042	1.6299e-05	0.00039983
hg38_circ_0065445	2.54955	7.63515	-1.4425	1.6392e-05	0.00040162
hg38_circ_0069830	3.81068	9.93567	-1.1877	1.6446e-05	0.00040246
hg38_circ_0036757	24.2482	10.865	1.0495	1.6606e-05	0.0004059
hg38_circ_0114781	19.1849	35.9708	-0.8161	1.6723e-05	0.00040827
hg38_circ_0120648	0.238814	2.29704	-2.3002	1.6824e-05	0.00041025
hg38_circ_0047760	4.67018	8.60704	-0.73282	1.6846e-05	0.00041031
hg38_circ_0123087	0.409391	2.38214	-1.9521	1.6884e-05	0.00041076
hg38_circ_0052860	24.3137	13.15	0.77449	1.7019e-05	0.00041353
hg38_circ_0110502	0.625933	2.60677	-1.5925	1.7056e-05	0.00041394
hg38_circ_0016741	56.1476	84.7055	-0.54044	1.7242e-05	0.00041796
hg38_circ_0104570	1.24099	3.5493	-1.2737	1.7489e-05	0.00042347
hg38_circ_0008244	4.94247	11.5787	-1.1095	1.7576e-05	0.00042474
hg38_circ_0024693	7.73079	13.1599	-0.75198	1.7588e-05	0.00042474
hg38_circ_0099132	0.177655	1.58553	-2.161	1.7604e-05	0.00042474
hg38_circ_0127595	5.96922	24.6878	-1.0311	1.797e-05	0.00043308
hg38_circ_0015937	1.82592	4.86604	-1.158	1.8103e-05	0.00043525
hg38_circ_0063321	4.89255	11.2722	-1.115	1.8087e-05	0.00043525
hg38_circ_0111742	4.22446	9.60695	-1.0591	1.8477e-05	0.00044373
hg38_circ_0000862	3.393	7.84503	-1.0246	1.8621e-05	0.00044656
hg38_circ_0027368	0.0953351	1.49246	-2.4794	1.8638e-05	0.00044656
hg38_circ_0114727	0.808572	3.17203	-1.5329	1.8735e-05	0.00044835
hg38_circ_0062571	3.6391	8.36265	-1.0506	1.892e-05	0.00045225
hg38_circ_0131776	14.1624	26.8329	-0.82236	1.8949e-05	0.00045243
hg38_circ_0127566	0.510946	2.69669	-1.9043	1.9056e-05	0.00045445
hg38_circ_0062119	23.8817	37.7619	-0.58642	1.9267e-05	0.00045895
hg38_circ_0027159	8.03674	14.3909	-0.76823	1.9403e-05	0.00046165
hg38_circ_0092534	9.30801	19.7893	-0.95374	1.9427e-05	0.0004617
hg38_circ_0038217	1.41971	4.22179	-1.3288	1.9487e-05	0.00046204
hg38_circ_0075328	0.0907692	1.63465	-2.4824	1.9475e-05	0.00046204
hg38_circ_0054602	0.0974739	2.44023	-2.658	1.9602e-05	0.00046424
hg38_circ_0003595	0.278365	5.06227	-2.0973	2.0008e-05	0.00047282
hg38_circ_0129095	48.4971	67.3779	-0.41204	2.001e-05	0.00047282
hg38_circ_0036662	16.8936	27.9639	-0.67959	2.0254e-05	0.00047609
hg38_circ_0084146	4.94194	11.9611	-1.1013	2.0255e-05	0.00047609
hg38_circ_0090833	6.24311	14.6757	-1.1224	2.0211e-05	0.00047609
hg38_circ_0123501	7.67931	17.8307	-1.2826	2.0264e-05	0.00047609
hg38_circ_0132613	1.89565	5.94902	-1.369	2.0204e-05	0.00047609
hg38_circ_0113341	3.5205	9.64151	-1.3068	2.0543e-05	0.00048209
hg38_circ_0038843	9.2873	17.5426	-0.83422	2.065e-05	0.00048405
hg38_circ_0103025	0.446737	4.25656	-2.3277	2.0695e-05	0.00048455
hg38_circ_0014039	2.96874	6.77314	-1.0025	2.082e-05	0.00048693
hg38_circ_0078978	0.528846	2.60965	-1.7913	2.0851e-05	0.00048709
hg38_circ_0096850	4.30542	9.51207	-0.98527	2.0925e-05	0.00048828
hg38_circ_0120911	0.0397194	1.03235	-2.5602	2.0997e-05	0.0004894
hg38_circ_0132211	0.713207	3.32074	-1.7676	2.1107e-05	0.00049142
hg38_circ_0004183	0.918118	4.50706	-1.795	2.1132e-05	0.00049144
hg38_circ_0066412	0.590599	2.77288	-1.7102	2.1194e-05	0.00049232
hg38_circ_0062017	0.630128	2.8536	-1.7997	2.1252e-05	0.0004931
hg38_circ_0082078	0.0411723	1.36599	-2.6358	2.1431e-05	0.00049669
hg38_circ_0096952	0.146036	1.20565	-2.2965	2.1904e-05	0.00050709
hg38_circ_0025695	0.948951	3.7939	-1.6186	2.2024e-05	0.00050884
hg38_circ_0109838	0.664171	2.81394	-1.5523	2.2029e-05	0.00050884
hg38_circ_0125882	49.2686	84.8087	-0.7374	2.2092e-05	0.00050972
hg38_circ_0028200	0.556181	2.64616	-1.7563	2.236e-05	0.00051532
hg38_circ_0071392	0.431184	2.63697	-1.9359	2.2459e-05	0.00051702
hg38_circ_0030456	3.68336	8.50201	-1.1166	2.2531e-05	0.00051811
hg38_circ_0041189	5.75666	11.8142	-0.82515	2.2644e-05	0.0005198
hg38_circ_0083960	0.461164	2.65537	-1.8937	2.2655e-05	0.0005198
hg38_circ_0011757	5.40123	10.5052	-0.80192	2.2709e-05	0.00052046
hg38_circ_0039915	0.219269	2.98389	-2.4959	2.28e-05	0.00052143
hg38_circ_0135309	1.02256	3.7339	-1.4683	2.2802e-05	0.00052143
hg38_circ_0041984	2.47814	5.36114	-0.99166	2.2846e-05	0.00052187
hg38_circ_0042765	53.3606	84.4594	-0.62762	2.2933e-05	0.00052327
hg38_circ_0023694	1.0947	4.19331	-1.5649	2.2967e-05	0.00052345
hg38_circ_0117521	0.348418	2.4116	-2.0607	2.3101e-05	0.00052592
hg38_circ_0028586	5.14214	11.5322	-0.99802	2.3148e-05	0.00052641
hg38_circ_0081119	1.26516	3.30644	-1.3536	2.325e-05	0.00052816
hg38_circ_0113041	0.104425	1.24275	-2.3587	2.3341e-05	0.00052963
hg38_circ_0103730	1.68373	4.68398	-1.2225	2.3647e-05	0.000536
hg38_circ_0058476	7.50291	13.4615	-0.78273	2.3914e-05	0.00054144
hg38_circ_0088918	0.218724	3.00293	-2.4789	2.3962e-05	0.00054193
hg38_circ_0033720	5.46245	10.1441	-0.69548	2.41e-05	0.0005442
hg38_circ_0085678	0.818664	3.06276	-1.7596	2.4115e-05	0.0005442
hg38_circ_0037852	101.524	195.74	-0.42226	2.4214e-05	0.00054585
hg38_circ_0033542	22.8162	44.4988	-0.88492	2.431e-05	0.00054741
hg38_circ_0045369	3.01671	8.84475	-1.3224	2.4414e-05	0.00054853
hg38_circ_0066415	6.96216	15.4094	-1.0007	2.4411e-05	0.00054853
hg38_circ_0054384	1.09753	4.33882	-1.6005	2.4563e-05	0.00055129
hg38_circ_0084756	0.834759	3.13978	-1.4755	2.4692e-05	0.00055358
hg38_circ_0092217	2.53251	5.85063	-1.0174	2.4725e-05	0.00055371
hg38_circ_0003477	3.66941	9.09	-1.1712	2.4857e-05	0.00055607
hg38_circ_0107909	4.68562	9.44215	-1.0045	2.4898e-05	0.00055638
hg38_circ_0034297	34.7979	26.6606	0.46512	2.5118e-05	0.00056068
hg38_circ_0083967	7.66759	15.9221	-0.97053	2.5162e-05	0.00056107
hg38_circ_0133203	11.1254	18.8027	-0.85732	2.5341e-05	0.00056445
hg38_circ_0034609	0.656036	2.85629	-1.6673	2.5672e-05	0.00057087
hg38_circ_0058544	1.91463	6.36076	-1.3963	2.5713e-05	0.00057087
hg38_circ_0118917	4.20444	8.56425	-0.83127	2.57e-05	0.00057087
hg38_circ_0136177	1.56236	3.92125	-1.1191	2.5757e-05	0.00057124
hg38_circ_0058277	15.713	31.528	-0.88285	2.5966e-05	0.00057525
hg38_circ_0004688	2.37145	6.17372	-1.4937	2.6103e-05	0.00057581
hg38_circ_0008849	93.2755	199.988	-1.0475	2.6053e-05	0.00057581
hg38_circ_0015194	37.9971	22.8525	0.68635	2.6057e-05	0.00057581
hg38_circ_0039968	11.2861	21.3235	-0.78494	2.6097e-05	0.00057581
hg38_circ_0028663	7.42207	14.4507	-1.0081	2.6276e-05	0.00057899
hg38_circ_0012886	17.3345	31.1336	-0.78952	2.6339e-05	0.00057978
hg38_circ_0137040	6.99499	4.17575	0.81194	2.6753e-05	0.00058825
hg38_circ_0124191	16.79	10.4358	0.74653	2.6883e-05	0.00059048
hg38_circ_0015245	17.2302	11.4294	0.68143	2.6975e-05	0.00059124
hg38_circ_0127380	5.51578	11.714	-0.93408	2.6967e-05	0.00059124
hg38_circ_0094310	0.0971232	1.99039	-2.5341	2.7045e-05	0.00059214
hg38_circ_0117446	2.24698	7.67435	-1.6955	2.7374e-05	0.0005987
hg38_circ_0002792	6.53183	12.8312	-0.95598	2.752e-05	0.00060127
hg38_circ_0104299	15.8176	28.5053	-0.80598	2.7555e-05	0.0006014
hg38_circ_0037164	0.0200807	0.901839	-2.575	2.7608e-05	0.00060192
hg38_circ_0046081	3.97178	10.4717	-1.2087	2.7639e-05	0.00060195
hg38_circ_0054824	13.1728	20.6547	-0.62806	2.7689e-05	0.0006024
hg38_circ_0061841	1.00203	3.46598	-1.4828	2.7737e-05	0.0006028
hg38_circ_0077957	7.72641	14.0972	-0.97435	2.7932e-05	0.00060576
hg38_circ_0120445	0.199839	2.73497	-2.4662	2.7906e-05	0.00060576
hg38_circ_0018279	0.107722	1.12216	-2.2981	2.8034e-05	0.00060734
hg38_circ_0061834	0.256106	2.45988	-2.2427	2.8123e-05	0.00060861
hg38_circ_0124758	0.21475	1.6941	-2.0279	2.8362e-05	0.00061316
hg38_circ_0124400	0.989673	3.78088	-1.5238	2.8521e-05	0.00061594
hg38_circ_0111524	0.0222157	0.928407	-2.5675	2.8586e-05	0.00061669
hg38_circ_0002068	0.115093	1.6661	-2.4068	2.8616e-05	0.00061671
hg38_circ_0067182	1.54574	5.96379	-1.6082	2.8843e-05	0.00062095
hg38_circ_0064064	3.14382	7.50384	-1.0126	2.8888e-05	0.00062125
hg38_circ_0112950	6.67005	14.4586	-0.94909	2.9031e-05	0.00062369
hg38_circ_0012467	4.49767	11.4863	-1.2813	2.9095e-05	0.00062423
hg38_circ_0035376	3.1001	6.92275	-1.0568	2.9178e-05	0.00062423
hg38_circ_0104634	2.40854	8.57417	-1.5251	2.9144e-05	0.00062423
hg38_circ_0132537	4.09506	10.1914	-1.1514	2.9159e-05	0.00062423
hg38_circ_0119658	0.306482	2.28787	-2.161	2.9224e-05	0.00062457
hg38_circ_0011964	1.49892	4.84729	-1.4943	2.9599e-05	0.00063185
hg38_circ_0117993	0.940985	5.3533	-1.9378	2.9626e-05	0.00063185
hg38_circ_0071340	2.09021	6.6673	-1.3983	2.9753e-05	0.00063389
hg38_circ_0133002	2.23631	3.99841	-1.1605	2.9872e-05	0.00063579
hg38_circ_0004337	3.07045	7.91976	-1.1199	3.0636e-05	0.00065137
hg38_circ_0084685	5.64938	11.9122	-0.93792	3.0912e-05	0.00065587
hg38_circ_0126639	3.12381	7.09196	-1.1089	3.0902e-05	0.00065587
hg38_circ_0103736	56.1307	79.3374	-0.43752	3.1169e-05	0.00066065
hg38_circ_0114940	0.498546	2.08065	-1.646	3.1216e-05	0.00066096
hg38_circ_0004164	6.47551	14.8166	-1.0697	3.1793e-05	0.00067248
hg38_circ_0063568	0.216577	0.880204	-2.3228	3.184e-05	0.00067278
hg38_circ_0038460	5.26051	10.0796	-0.74958	3.211e-05	0.0006778
hg38_circ_0039546	14.1439	21.5775	-0.58266	3.2165e-05	0.00067827
hg38_circ_0006692	39.9483	64.6114	-0.63003	3.2265e-05	0.00067926
hg38_circ_0021959	0.0504246	1.03068	-2.4786	3.2311e-05	0.00067926
hg38_circ_0045725	41.9743	63.5764	-0.59531	3.2301e-05	0.00067926
hg38_circ_0130752	3.28267	5.61969	-0.9564	3.2399e-05	0.00068042
hg38_circ_0090798	8.40305	17.2834	-0.9364	3.249e-05	0.00068162
hg38_circ_0063640	13.7889	24.5006	-0.69606	3.271e-05	0.00068554
hg38_circ_0061774	2.23688	5.04122	-0.98881	3.3333e-05	0.00069789
hg38_circ_0101117	14.3465	25.7627	-0.8096	3.3671e-05	0.00070425
hg38_circ_0084193	1.33865	4.39591	-1.3553	3.3895e-05	0.00070821
hg38_circ_0012709	0.121813	1.72039	-2.3821	3.3999e-05	0.00070966
hg38_circ_0031146	0.22589	2.13532	-2.2027	3.4616e-05	0.00072181
hg38_circ_0040323	2.31228	6.19403	-1.1747	3.4953e-05	0.0007281
hg38_circ_0086111	0.860595	3.8317	-1.7453	3.5178e-05	0.00073058
hg38_circ_0129036	0.312897	2.373	-2.0925	3.5153e-05	0.00073058
hg38_circ_0133669	0.489955	4.06353	-2.1877	3.5178e-05	0.00073058
hg38_circ_0034300	3.50393	8.65796	-1.1006	3.5805e-05	0.00074285
hg38_circ_0027420	0.999441	3.29686	-1.4312	3.5907e-05	0.00074421
hg38_circ_0094818	6.35048	11.7855	-0.84013	3.6434e-05	0.00075438
hg38_circ_0114536	6.04751	3.26951	0.80535	3.6513e-05	0.00075525
hg38_circ_0034550	6.02457	12.2084	-0.94776	3.749e-05	0.00077433
hg38_circ_0102208	250.315	400.504	-0.65261	3.7511e-05	0.00077433
hg38_circ_0136552	1.82743	5.91839	-1.3917	3.7858e-05	0.00078071
hg38_circ_0113299	3.74076	7.43957	-0.81248	3.8386e-05	0.00079081
hg38_circ_0008427	4.11453	9.95634	-1.0478	3.8632e-05	0.00079428
hg38_circ_0087487	14.5598	10.7107	0.52112	3.8616e-05	0.00079428
hg38_circ_0013095	0.309667	1.8622	-1.8796	3.8936e-05	0.0007986
hg38_circ_0049555	0.782397	2.74031	-1.4036	3.8881e-05	0.0007986
hg38_circ_0054621	1.56635	4.86839	-1.3301	3.8994e-05	0.0007986
hg38_circ_0086864	0.270995	1.32382	-2.2874	3.8997e-05	0.0007986
hg38_circ_0007198	3.63471	8.1964	-1.1307	3.9129e-05	0.00080051
hg38_circ_0120328	0.727158	3.88957	-1.9161	3.9402e-05	0.0008053
hg38_circ_0047384	5.77346	11.7156	-0.82778	3.9704e-05	0.00080986
hg38_circ_0113940	0.770049	2.69213	-1.4261	3.9679e-05	0.00080986
hg38_circ_0137903	0.0205862	1.0849	-2.5912	3.9825e-05	0.00081152
hg38_circ_0074061	106.822	150.499	-0.46247	4.0147e-05	0.00081727
hg38_circ_0112762	23.7409	41.7814	-0.71375	4.0207e-05	0.00081769
hg38_circ_0037327	32.422	18.5557	0.69108	4.1481e-05	0.00084233
hg38_circ_0047896	13.2216	21.5039	-0.5961	4.1514e-05	0.00084233
hg38_circ_0112757	0.0826672	1.353	-2.5325	4.1542e-05	0.00084233
hg38_circ_0063960	2.6226	5.96854	-1.1087	4.1892e-05	0.0008486
hg38_circ_0097039	0.178901	1.47068	-2.0851	4.2282e-05	0.00085566
hg38_circ_0068818	0.175243	1.54168	-2.126	4.2547e-05	0.00086018
hg38_circ_0002780	16.0032	26.2494	-0.67462	4.2726e-05	0.00086295
hg38_circ_0068016	10.6903	5.48143	0.86255	4.2787e-05	0.00086334
hg38_circ_0052140	2.15729	0.129779	2.4768	4.2844e-05	0.00086364
hg38_circ_0050360	14.1056	23.1044	-0.65915	4.295e-05	0.00086493
hg38_circ_0034559	4.46364	8.79303	-0.92851	4.3133e-05	0.00086776
hg38_circ_0006493	4.44763	10.9577	-1.0933	4.3391e-05	0.00087209
hg38_circ_0104097	0.888776	3.39386	-1.5255	4.375e-05	0.00087847
hg38_circ_0030556	0.41106	1.77788	-1.8371	4.3925e-05	0.0008787
hg38_circ_0032135	2.06348	6.03984	-1.4225	4.3959e-05	0.0008787
hg38_circ_0054591	0.367048	2.19506	-1.9099	4.3892e-05	0.0008787
hg38_circ_0081143	10.5304	20.8031	-0.90581	4.3837e-05	0.0008787
hg38_circ_0127677	0.896497	2.95391	-1.3457	4.3976e-05	0.0008787
hg38_circ_0070218	0.273018	1.63561	-1.8539	4.4559e-05	0.00088949
hg38_circ_0099351	0.277098	1.80103	-1.9253	4.468e-05	0.00089105
hg38_circ_0081940	0.822983	3.5419	-1.6925	4.4777e-05	0.00089211
hg38_circ_0060241	146.341	185.237	-0.32681	4.4844e-05	0.00089258
hg38_circ_0003072	5.00392	12.0133	-1.0692	4.5178e-05	0.00089836
hg38_circ_0092952	3.70372	10.1578	-1.4465	4.5291e-05	0.00089974
hg38_circ_0002126	5.26472	11.0266	-0.8799	4.5474e-05	0.0009025
hg38_circ_0095665	0.270178	1.92143	-2.0797	4.5524e-05	0.00090263
hg38_circ_0024553	0.656321	2.24312	-1.5854	4.5676e-05	0.00090477
hg38_circ_0043385	24.1548	15.7802	0.65161	4.6029e-05	0.00091089
hg38_circ_0110015	0.0719634	0.926077	-2.3267	4.6188e-05	0.00091316
hg38_circ_0006801	0.368889	2.0608	-2.1865	4.6829e-05	0.00092405
hg38_circ_0074630	8.01255	5.35801	0.67531	4.6784e-05	0.00092405
hg38_circ_0058187	10.0812	6.17407	0.77352	4.6996e-05	0.00092646
hg38_circ_0052612	4.16519	9.30046	-1.0063	4.7101e-05	0.00092764
hg38_circ_0122051	19.7372	12.8815	0.62171	4.7291e-05	0.00093029
hg38_circ_0134823	0.159172	2.10234	-2.3636	4.7326e-05	0.00093029
hg38_circ_0098507	0.410555	1.57964	-2.1856	4.7641e-05	0.00093559
hg38_circ_0087727	23.509	37.2612	-0.57418	4.7909e-05	0.00093995
hg38_circ_0063782	156.647	204.454	-0.35452	4.8022e-05	0.00094128
hg38_circ_0000185	0.434517	2.6604	-2.0406	4.8154e-05	0.0009423
hg38_circ_0049143	5.11271	10.406	-0.95248	4.8166e-05	0.0009423
hg38_circ_0021955	1.1362	4.56174	-1.6637	4.8241e-05	0.00094288
hg38_circ_0099612	2.56564	5.12623	-1.1245	4.8346e-05	0.00094404
hg38_circ_0086040	9.4121	15.9756	-0.73014	4.8464e-05	0.00094544
hg38_circ_0095253	21.2871	39.603	-0.81082	4.8724e-05	0.00094962
hg38_circ_0071759	0.317969	1.69985	-1.8929	4.882e-05	0.00095058
hg38_circ_0106374	11.9617	5.23256	1.064	4.9018e-05	0.00095354
hg38_circ_0125027	2.7585	7.99866	-1.2881	4.9201e-05	0.0009562
hg38_circ_0033013	1.59963	5.4577	-1.4437	4.9318e-05	0.00095756
hg38_circ_0041166	27.1304	39.4373	-0.45085	4.9528e-05	0.00096073
hg38_circ_0025539	1.61393	4.45255	-1.4914	4.9764e-05	0.00096439
hg38_circ_0009672	8.43458	15.5091	-0.83417	5.005e-05	0.00096902
hg38_circ_0135383	1.32101	4.63962	-1.5016	5.0212e-05	0.00097124
hg38_circ_0089155	17.6407	30.8746	-0.7495	5.0278e-05	0.00097162
hg38_circ_0024759	0.65004	2.96623	-1.7153	5.0653e-05	0.00097794
hg38_circ_0071763	0.851723	3.54493	-1.5921	5.0862e-05	0.00098107
hg38_circ_0116430	0.462765	2.85568	-1.9312	5.1372e-05	0.00098997
hg38_circ_0012197	36.4126	76.2608	-0.59056	5.1549e-05	0.00099246
hg38_circ_0128760	2.25612	5.49734	-1.1369	5.2311e-05	0.0010062
hg38_circ_0102299	5.94252	11.6194	-0.85965	5.2557e-05	0.00101
hg38_circ_0133662	0.183655	1.64756	-2.1479	5.2646e-05	0.0010107
hg38_circ_0060895	1.46146	5.16405	-1.4631	5.2828e-05	0.0010133
hg38_circ_0114491	17.9794	28.5353	-0.57021	5.3047e-05	0.001016
hg38_circ_0115164	5.98299	12.9228	-0.94095	5.3068e-05	0.001016
hg38_circ_0126720	0.272549	1.58454	-1.9111	5.3266e-05	0.0010188
hg38_circ_0018552	7.46216	13.1151	-0.7009	5.3509e-05	0.0010216
hg38_circ_0054488	4.24343	8.90222	-0.98203	5.3501e-05	0.0010216
hg38_circ_0062289	1.23716	3.39173	-1.4089	5.4005e-05	0.0010301
hg38_circ_0064709	22.8883	35.3141	-0.60106	5.4337e-05	0.0010355
hg38_circ_0125258	16.5319	10.8797	0.66129	5.4753e-05	0.0010424
hg38_circ_0128751	0.410174	2.67904	-1.984	5.5958e-05	0.0010644
hg38_circ_0111752	5.16887	10.4629	-0.81388	5.6331e-05	0.0010705
hg38_circ_0135595	0.262647	1.80432	-1.9538	5.6501e-05	0.0010727
hg38_circ_0004134	0.895411	3.30139	-1.5174	5.6586e-05	0.0010734
hg38_circ_0012881	0.0935521	2.25896	-2.5428	5.7223e-05	0.0010824
hg38_circ_0075985	4.19246	16.1847	-1.8384	5.7141e-05	0.0010824
hg38_circ_0095799	0.823414	5.46904	-2.093	5.722e-05	0.0010824
hg38_circ_0033619	1.14842	3.89367	-1.4257	5.7493e-05	0.0010866
hg38_circ_0114459	39.0847	23.0234	0.78749	5.7655e-05	0.0010886
hg38_circ_0004730	13.683	24.2633	-0.72833	5.7787e-05	0.0010897
hg38_circ_0011794	4.78336	11.0866	-1.0456	5.7819e-05	0.0010897
hg38_circ_0043779	0.537752	2.67391	-1.7679	5.8558e-05	0.0011026
hg38_circ_0119158	1.40027	4.30737	-1.3497	5.8643e-05	0.0011032
hg38_circ_0075323	4.2742	9.63139	-1.1524	5.9856e-05	0.001125
hg38_circ_0105998	3.0433	0.717417	1.6818	6.0087e-05	0.0011283
hg38_circ_0019435	1.2525	4.10215	-1.3186	6.0224e-05	0.0011299
hg38_circ_0128161	1.72209	5.31853	-1.3055	6.077e-05	0.0011391
hg38_circ_0012903	0.16756	1.94559	-2.3474	6.0865e-05	0.0011398
hg38_circ_0104830	4.46147	9.04218	-0.84304	6.1007e-05	0.0011414
hg38_circ_0032621	1.13008	4.63948	-1.7968	6.1181e-05	0.0011437
hg38_circ_0032584	7.57472	19.0675	-0.76554	6.1285e-05	0.0011446
hg38_circ_0063903	0.285244	2.06829	-2.0373	6.1625e-05	0.0011499
hg38_circ_0022162	1.05436	3.989	-1.5618	6.2206e-05	0.0011597
hg38_circ_0079575	0.718128	3.02177	-1.603	6.2628e-05	0.0011665
hg38_circ_0131637	1.35438	4.51064	-1.4881	6.2897e-05	0.0011704
hg38_circ_0082303	8.43542	16.8855	-0.81391	6.3119e-05	0.0011735
hg38_circ_0028447	1.00937	3.44668	-1.4328	6.3231e-05	0.0011745
hg38_circ_0008909	0.0554113	0.869543	-2.2426	6.3656e-05	0.0011813
hg38_circ_0026396	0.18375	1.97026	-2.2338	6.3713e-05	0.0011813
hg38_circ_0033707	0	0.772856	-2.5424	6.3968e-05	0.001185
hg38_circ_0036810	73.1039	96.8291	-0.39075	6.4091e-05	0.0011862
hg38_circ_0111873	0.172385	2.36107	-2.3904	6.4241e-05	0.0011879
hg38_circ_0056473	0.644751	4.02901	-2.0015	6.4416e-05	0.0011901
hg38_circ_0120069	5.77045	12.6674	-1.0081	6.564e-05	0.0012116
hg38_circ_0081085	1.50736	4.8558	-1.37	6.6085e-05	0.0012187
hg38_circ_0103554	0.753251	2.36709	-1.3378	6.6568e-05	0.0012243
hg38_circ_0104061	1.62683	4.88372	-1.3065	6.6557e-05	0.0012243
hg38_circ_0125021	0.0461452	0.792304	-2.2459	6.6481e-05	0.0012243
hg38_circ_0105594	4.04299	9.7413	-1.1475	6.6731e-05	0.0012262
hg38_circ_0032094	9.57983	15.2439	-0.68622	6.6803e-05	0.0012265
hg38_circ_0034555	1.15697	4.24868	-1.4928	6.695e-05	0.0012281
hg38_circ_0020508	1.9459	5.12738	-1.1147	6.7888e-05	0.0012431
hg38_circ_0090620	1.16815	3.26324	-1.3369	6.7885e-05	0.0012431
hg38_circ_0126960	0.449765	2.27742	-1.7498	6.8384e-05	0.001251
hg38_circ_0131475	2.63889	12.8219	-1.8364	6.9284e-05	0.0012664
hg38_circ_0001029	23.1313	12.3371	0.88184	6.9971e-05	0.0012767
hg38_circ_0085408	0.257646	1.82665	-2.0011	6.9952e-05	0.0012767
hg38_circ_0107015	4.79234	12.6787	-1.1839	7.0039e-05	0.0012768
hg38_circ_0075701	1.85913	5.09393	-1.1803	7.04e-05	0.0012822
hg38_circ_0007642	2.0237	5.23676	-1.0917	7.0476e-05	0.0012825
hg38_circ_0057141	1.79603	4.6967	-1.1792	7.0753e-05	0.0012864
hg38_circ_0003897	0.406386	1.85889	-1.6915	7.1218e-05	0.0012937
hg38_circ_0047151	1.88255	4.47747	-1.0847	7.18e-05	0.0013031
hg38_circ_0031487	0.0584367	0.956675	-2.3373	7.2263e-05	0.0013104
hg38_circ_0119356	6.26622	3.37535	0.83619	7.242e-05	0.001312
hg38_circ_0032724	0.289909	1.65429	-1.7858	7.2633e-05	0.0013147
hg38_circ_0056337	23.2114	14.257	0.72363	7.3723e-05	0.0013322
hg38_circ_0090670	2.07188	7.22621	-1.4845	7.3729e-05	0.0013322
hg38_circ_0070408	1.13001	5.19042	-1.7624	7.419e-05	0.0013394
hg38_circ_0125907	0.0200807	0.980889	-2.5117	7.4343e-05	0.001341
hg38_circ_0137216	1.58622	4.75	-1.4714	7.5059e-05	0.0013527
hg38_circ_0011817	6.34197	13.2066	-0.92783	7.5681e-05	0.0013615
hg38_circ_0100075	9.73337	15.6389	-0.58332	7.5674e-05	0.0013615
hg38_circ_0004748	28.3842	40.0654	-0.45111	7.6465e-05	0.0013712
hg38_circ_0005889	2.18958	7.12264	-1.3799	7.6377e-05	0.0013712
hg38_circ_0042283	11.163	17.4381	-0.57279	7.6489e-05	0.0013712
hg38_circ_0056171	0.383154	2.0908	-1.8124	7.6608e-05	0.0013712
hg38_circ_0094864	54.8851	101.212	-0.8286	7.6619e-05	0.0013712
hg38_circ_0111861	2.23003	6.24683	-1.2139	7.6584e-05	0.0013712
hg38_circ_0004948	8.07979	11.9755	-0.6565	7.7227e-05	0.0013809
hg38_circ_0066491	3.95516	8.13592	-0.84665	7.7629e-05	0.0013869
hg38_circ_0034141	0.893451	2.8264	-1.5625	7.875e-05	0.0014057
hg38_circ_0036534	217.079	146.897	0.54781	7.925e-05	0.0014134
hg38_circ_0070773	116.495	152.339	-0.3633	7.9579e-05	0.001418
hg38_circ_0134766	30.2879	8.10249	1.3075	7.9648e-05	0.001418
hg38_circ_0064019	2.58177	5.89467	-1.0094	7.9932e-05	0.0014219
hg38_circ_0003006	15.4596	27.9629	-0.73701	8.0178e-05	0.0014238
hg38_circ_0106326	3.03741	7.57127	-1.1938	8.0166e-05	0.0014238
hg38_circ_0012480	1.0158	3.97907	-1.582	8.0267e-05	0.0014241
hg38_circ_0080733	0.100794	1.31209	-2.2909	8.0616e-05	0.0014291
hg38_circ_0073961	18.0699	12.6239	0.6092	8.0712e-05	0.0014296
hg38_circ_0015530	4.24439	8.28611	-0.93199	8.2209e-05	0.0014548
hg38_circ_0121991	1.93063	4.86123	-1.0975	8.3523e-05	0.0014768
hg38_circ_0116444	1.63462	4.93542	-1.3113	8.3794e-05	0.0014803
hg38_circ_0083677	11.9065	41.9743	-1.6672	8.4251e-05	0.0014871
hg38_circ_0104529	0.326193	1.56718	-1.6821	8.4349e-05	0.0014874
hg38_circ_0105116	1.2429	3.63176	-1.2447	8.4415e-05	0.0014874
hg38_circ_0048667	8.98789	16.7451	-0.74231	8.4572e-05	0.0014889
hg38_circ_0048533	3.64624	12.104	-1.4515	8.5e-05	0.0014939
hg38_circ_0056359	0.732398	2.78489	-1.5387	8.4937e-05	0.0014939
hg38_circ_0127594	0.819977	2.99919	-1.55	8.5394e-05	0.0014991
hg38_circ_0134180	1.36441	4.10635	-1.2658	8.544e-05	0.0014991
hg38_circ_0009773	0.23872	1.28838	-1.8551	8.555e-05	0.0014998
hg38_circ_0052206	5.08361	2.31799	1.0783	8.5898e-05	0.0015046
hg38_circ_0082808	0.54436	2.92678	-1.8083	8.6268e-05	0.0015098
hg38_circ_0001295	0.202654	1.43165	-1.9152	8.6688e-05	0.0015158
hg38_circ_0035715	1.59001	4.07866	-1.0948	8.7112e-05	0.0015219
hg38_circ_0068426	1.42555	3.48047	-1.0954	8.7609e-05	0.0015293
hg38_circ_0079565	1.42172	4.60213	-1.3827	8.8087e-05	0.0015364
hg38_circ_0011761	4.11087	9.39592	-1.0234	8.8343e-05	0.0015386
hg38_circ_0121325	31.1167	22.9753	0.40731	8.8366e-05	0.0015386
hg38_circ_0129100	1.16393	4.52739	-1.5673	8.8501e-05	0.0015397
hg38_circ_0107544	0.459842	1.99831	-1.6061	8.8598e-05	0.0015401
hg38_circ_0054717	3.06627	7.52448	-1.0739	8.9689e-05	0.0015575
hg38_circ_0087186	41.3348	65.0353	-0.60411	8.9751e-05	0.0015575
hg38_circ_0013374	12.9779	20.3548	-0.57666	8.9916e-05	0.0015577
hg38_circ_0124035	0.465962	3.10384	-2.0983	8.9848e-05	0.0015577
hg38_circ_0032307	0.872035	2.91848	-1.3328	9.1289e-05	0.0015802
hg38_circ_0055280	56.8111	90.4335	-0.61164	9.3427e-05	0.0016158
hg38_circ_0125891	0.0862624	1.04938	-2.1966	9.3538e-05	0.0016164
hg38_circ_0073460	3.24759	6.89761	-0.98327	9.4213e-05	0.001626
hg38_circ_0103546	0.222219	1.52422	-1.9316	9.4253e-05	0.001626
hg38_circ_0101138	0.309946	2.48352	-2.0769	9.4603e-05	0.0016307
hg38_circ_0025574	38.5659	55.1779	-0.45216	9.5351e-05	0.0016422
hg38_circ_0001046	13.3459	23.477	-0.71416	9.544e-05	0.0016423
hg38_circ_0076246	1.86518	4.92325	-1.1089	9.5989e-05	0.0016504
hg38_circ_0042341	1.11919	3.39477	-1.2691	9.7276e-05	0.0016711
hg38_circ_0120063	0.34638	1.2344	-2.2805	9.7442e-05	0.0016726
hg38_circ_0022923	3.82717	8.82356	-1.0937	9.8425e-05	0.0016869
hg38_circ_0035583	0.0621831	1.24503	-2.3671	9.8601e-05	0.0016869
hg38_circ_0050942	7.00716	12.3444	-0.82366	9.8571e-05	0.0016869
hg38_circ_0096637	12.3156	20.4438	-0.63394	9.858e-05	0.0016869
hg38_circ_0023597	0.466661	2.31559	-1.7787	9.8906e-05	0.0016893
hg38_circ_0093093	2.13379	4.91733	-1.2652	9.8828e-05	0.0016893
hg38_circ_0108830	0.453067	2.37881	-1.8342	0.00010054	0.0017157
hg38_circ_0136936	4.31673	9.07577	-0.8761	0.00010202	0.0017396
hg38_circ_0128208	0.165638	1.34013	-1.9636	0.00010366	0.0017661
hg38_circ_0027799	1.85871	5.17647	-1.2246	0.00010389	0.0017685
hg38_circ_0028184	4.59103	8.76832	-0.75395	0.00010423	0.0017728
hg38_circ_0125352	28.0162	19.0117	0.58664	0.00010484	0.0017817
hg38_circ_0036850	28.9926	51.3575	-0.7683	0.00010553	0.0017919
hg38_circ_0120595	8.35929	14.7139	-0.75118	0.00010593	0.0017973
hg38_circ_0028644	0.457007	2.75158	-1.9014	0.00010649	0.0018009
hg38_circ_0044629	0.449411	1.79633	-1.4849	0.00010648	0.0018009
hg38_circ_0071551	0.207388	1.60258	-1.974	0.00010625	0.0018009
hg38_circ_0106665	1.20525	3.2373	-1.0838	0.00010633	0.0018009
hg38_circ_0021962	0.108439	1.21272	-2.2898	0.00010721	0.0018116
hg38_circ_0073504	0.397899	2.47755	-1.8887	0.00010829	0.0018284
hg38_circ_0082601	34.0273	52.8784	-0.60005	0.00010884	0.0018346
hg38_circ_0126523	0.40614	2.25841	-1.8021	0.00010881	0.0018346
hg38_circ_0074759	1.22933	4.98399	-1.6344	0.00010961	0.001846
hg38_circ_0094706	7.99377	4.55534	0.81262	0.00010976	0.0018471
hg38_circ_0126115	0.538906	2.12178	-1.5665	0.00011016	0.0018522
hg38_circ_0058483	0	1.45343	-2.5347	0.00011043	0.0018552
hg38_circ_0040567	2.50265	7.88769	-1.433	0.00011083	0.0018605
hg38_circ_0032877	1.03101	3.37477	-1.4424	0.00011124	0.001866
hg38_circ_0112955	0.17815	1.28443	-1.9545	0.00011202	0.0018774
hg38_circ_0025576	21.6063	30.1327	-0.47079	0.00011238	0.0018804
hg38_circ_0117519	2.67034	4.96706	-0.97256	0.00011236	0.0018804
hg38_circ_0007614	6.48839	12.9102	-0.84457	0.00011257	0.001882
hg38_circ_0077895	0.857162	4.38028	-1.7875	0.00011272	0.001883
hg38_circ_0077683	0.31886	1.26221	-1.992	0.00011307	0.0018873
hg38_circ_0026018	0.229676	1.61303	-1.9954	0.00011374	0.0018969
hg38_circ_0021084	0.464575	2.40885	-1.7079	0.00011415	0.0019011
hg38_circ_0033593	81.1806	57.3677	0.51622	0.00011417	0.0019011
hg38_circ_0106076	0.323486	1.57043	-1.655	0.00011438	0.001903
hg38_circ_0048249	14.4888	24.8138	-0.72654	0.00011465	0.0019044
hg38_circ_0120450	0.183705	1.56885	-2.0945	0.00011461	0.0019044
hg38_circ_0081141	1.59517	4.37217	-1.1409	0.00011558	0.0019184
hg38_circ_0132661	148.118	118.632	0.32027	0.00011574	0.0019194
hg38_circ_0105803	7.50844	4.14514	0.87052	0.00011598	0.0019219
hg38_circ_0073775	5.06489	10.1776	-0.85431	0.00011614	0.0019229
hg38_circ_0045370	2.41744	8.00314	-1.4445	0.00011627	0.0019235
hg38_circ_0092376	1.97031	5.30782	-1.1761	0.00011636	0.0019235
hg38_circ_0000190	1.19556	4.18701	-1.4485	0.00011677	0.0019288
hg38_circ_0071989	5.98117	11.9602	-0.90065	0.00011718	0.0019339
hg38_circ_0099222	0.210916	2.16974	-2.1894	0.00011818	0.001949
hg38_circ_0046637	3.36665	6.67615	-0.8727	0.0001185	0.0019511
hg38_circ_0129048	1.37277	4.45364	-1.3766	0.00011842	0.0019511
hg38_circ_0091237	1.01117	2.99625	-1.2477	0.00011862	0.0019514
hg38_circ_0016218	0.504576	2.85353	-1.8612	0.00011893	0.001955
hg38_circ_0032927	2.37893	6.59525	-1.2104	0.00011914	0.0019569
hg38_circ_0112009	0.182727	1.64217	-2.1253	0.00011932	0.0019583
hg38_circ_0132060	2.16222	5.89404	-1.2671	0.00012021	0.0019714
hg38_circ_0089036	0.262089	2.2461	-2.0805	0.00012088	0.0019808
hg38_circ_0028885	0.158739	1.23254	-2.0615	0.00012125	0.0019827
hg38_circ_0089189	12.3119	8.39423	0.58867	0.00012129	0.0019827
hg38_circ_0129010	3.09116	6.98561	-1.0307	0.0001212	0.0019827
hg38_circ_0029003	0.974474	3.4988	-1.4599	0.00012147	0.0019842
hg38_circ_0070026	6.23931	14.1932	-1.015	0.00012157	0.0019842
hg38_circ_0041875	10.3457	14.8016	-0.66028	0.00012189	0.0019879
hg38_circ_0095666	0.812244	3.06321	-1.5023	0.00012249	0.001996
hg38_circ_0082038	0.540815	1.92817	-2.1788	0.00012274	0.0019986
hg38_circ_0000085	0.101984	1.174	-2.1266	0.00012315	0.0020007
hg38_circ_0020802	0.72802	2.86014	-1.5745	0.00012327	0.0020007
hg38_circ_0033871	2.61826	6.83607	-1.2653	0.00012317	0.0020007
hg38_circ_0108017	3.29245	6.96363	-0.8568	0.00012318	0.0020007
hg38_circ_0023620	6.15087	12.4336	-0.86408	0.00012344	0.0020019
hg38_circ_0126959	1.94801	4.70894	-1.0674	0.00012449	0.0020174
hg38_circ_0101867	10.2401	16.017	-0.54892	0.00012465	0.0020184
hg38_circ_0056384	29.3169	22.6109	0.39878	0.00012511	0.0020243
hg38_circ_0023199	19.7695	37.0246	-0.82364	0.00012787	0.0020673
hg38_circ_0086689	1.13418	3.41782	-1.3517	0.0001293	0.0020888
hg38_circ_0005678	1.38476	4.79167	-1.495	0.00012963	0.0020892
hg38_circ_0010272	80.2993	105.007	-0.33581	0.00012963	0.0020892
hg38_circ_0041286	16.5187	23.9926	-0.49926	0.00012951	0.0020892
hg38_circ_0023106	6.10736	13.3189	-0.99691	0.00013008	0.0020916
hg38_circ_0081376	0.132104	1.06742	-2.0679	0.00013001	0.0020916
hg38_circ_0134106	0.295261	1.42821	-1.759	0.00012997	0.0020916
hg38_circ_0117430	11.1002	19.5701	-0.72553	0.00013052	0.002097
hg38_circ_0080143	0.540518	2.32032	-1.6353	0.0001315	0.002111
hg38_circ_0118922	0.428136	2.57707	-1.9427	0.00013202	0.0021178
hg38_circ_0129099	5.19818	9.26867	-0.78739	0.00013257	0.0021249
hg38_circ_0073502	1.32128	3.42609	-1.1393	0.00013387	0.002144
hg38_circ_0079846	9.98287	16.6583	-0.60263	0.00013446	0.0021518
hg38_circ_0079628	2.1722	6.02835	-1.1973	0.00013549	0.0021668
hg38_circ_0092930	9.49539	15.4313	-0.59622	0.000136	0.0021731
hg38_circ_0100610	0.156386	2.34104	-2.3487	0.00013624	0.0021752
hg38_circ_0022950	0.133487	1.59122	-2.2126	0.00013675	0.0021817
hg38_circ_0134020	11.6006	18.783	-0.85927	0.00013748	0.0021916
hg38_circ_0049773	56.4147	34.8488	0.66763	0.00013783	0.0021956
hg38_circ_0034105	0.0686381	1.11532	-2.2826	0.00013979	0.0022251
hg38_circ_0030223	3.30949	0.544296	2.0502	0.00014066	0.0022342
hg38_circ_0065346	4.33983	7.94551	-0.82673	0.00014069	0.0022342
hg38_circ_0108613	3.1371	8.58109	-1.2126	0.00014061	0.0022342
hg38_circ_0035212	0.425768	2.05516	-1.8382	0.00014094	0.0022365
hg38_circ_0012407	6.18731	10.3769	-0.6913	0.0001413	0.0022405
hg38_circ_0058115	0.0251499	1.04007	-2.4363	0.00014159	0.0022434
hg38_circ_0057014	72.7972	120.706	-0.68517	0.00014225	0.002252
hg38_circ_0038913	1.17846	3.53791	-1.2586	0.00014303	0.0022627
hg38_circ_0060793	0.578966	2.84866	-1.7227	0.00014358	0.0022695
hg38_circ_0022267	1.02367	3.40943	-1.3534	0.00014416	0.0022753
hg38_circ_0119868	1.3104	4.27463	-1.4007	0.00014416	0.0022753
hg38_circ_0130712	11.7739	17.8186	-0.61081	0.00014455	0.0022797
hg38_circ_0023163	1.5716	4.77124	-1.3665	0.00014526	0.0022874
hg38_circ_0030451	5.90147	27.61	-0.87377	0.00014525	0.0022874
hg38_circ_0014801	7.83628	4.77317	0.74047	0.00014538	0.0022876
hg38_circ_0110941	1.15707	3.65363	-1.5371	0.00014557	0.0022887
hg38_circ_0021083	3.92739	10.1349	-1.1286	0.0001458	0.0022907
hg38_circ_0081631	11.7941	21.801	-0.7571	0.00014621	0.0022936
hg38_circ_0092332	0.356706	1.6622	-1.7018	0.00014612	0.0022936
hg38_circ_0012729	0.0962201	1.3727	-2.2792	0.00014723	0.002306
hg38_circ_0076247	0.498803	2.21013	-1.6431	0.00014715	0.002306
hg38_circ_0106567	4.08652	7.98743	-0.85125	0.00014788	0.0023145
hg38_circ_0007574	8.33397	5.73971	0.65346	0.00014828	0.0023183
hg38_circ_0018061	2.19318	6.88196	-1.3508	0.00014835	0.0023183
hg38_circ_0049001	21.886	14.6817	0.61026	0.00014886	0.0023227
hg38_circ_0118523	5.36344	12.0037	-1.0515	0.00014881	0.0023227
hg38_circ_0075330	0.837841	4.54977	-1.8319	0.00014951	0.0023311
hg38_circ_0015973	0.816708	2.81337	-1.4513	0.00014971	0.0023325
hg38_circ_0090218	0.0520177	1.52922	-2.4468	0.00015018	0.002338
hg38_circ_0028197	5.34636	10.3768	-0.79012	0.00015039	0.0023395
hg38_circ_0002987	24.9193	14.9201	0.71919	0.00015104	0.0023478
hg38_circ_0093119	4.99566	10.5929	-0.91827	0.00015176	0.0023572
hg38_circ_0132263	0.055027	1.51463	-2.4199	0.00015205	0.0023599
hg38_circ_0046025	1.13663	3.40652	-1.4609	0.00015236	0.0023608
hg38_circ_0051872	4.87438	9.34003	-0.76448	0.00015254	0.0023608
hg38_circ_0080996	0.284752	2.4916	-2.0953	0.00015256	0.0023608
hg38_circ_0123096	2.01741	4.76598	-1.0575	0.00015226	0.0023608
hg38_circ_0069069	2.01704	7.60196	-1.5484	0.00015283	0.0023631
hg38_circ_0035507	2.8557	5.76924	-0.96536	0.0001539	0.0023779
hg38_circ_0019701	4.40796	9.34704	-0.95597	0.00015408	0.0023784
hg38_circ_0122314	2.17774	5.25246	-1.062	0.00015416	0.0023784
hg38_circ_0074921	0.371858	2.00492	-1.7739	0.00015515	0.00239
hg38_circ_0109015	0.458734	2.21608	-1.6717	0.0001551	0.00239
hg38_circ_0003129	0.286436	1.79778	-1.9216	0.00015532	0.0023909
hg38_circ_0079226	0.541226	2.63518	-1.748	0.00015565	0.0023943
hg38_circ_0073853	1.11919	3.39542	-1.2695	0.00015594	0.0023968
hg38_circ_0096603	0.530786	2.25228	-1.5967	0.00015611	0.0023976
hg38_circ_0022414	0.287902	1.72489	-1.8704	0.00015728	0.0024138
hg38_circ_0003386	0.112422	1.53652	-2.2467	0.00015749	0.0024154
hg38_circ_0048111	1.34277	3.7108	-1.2143	0.00015915	0.0024372
hg38_circ_0115981	6.71069	11.0868	-0.70674	0.00015905	0.0024372
hg38_circ_0093488	7.397	3.99515	0.79605	0.0001595	0.0024389
hg38_circ_0103387	0.168233	2.04921	-2.2761	0.00015948	0.0024389
hg38_circ_0008919	0.510886	2.00383	-2.0194	0.00015993	0.0024437
hg38_circ_0020071	117.002	156.269	-0.41772	0.00016184	0.0024692
hg38_circ_0045399	3.35506	7.6774	-1.1725	0.00016173	0.0024692
hg38_circ_0079292	0.0422587	1.09689	-2.3668	0.00016223	0.0024733
hg38_circ_0072276	1.37891	3.72427	-1.2831	0.00016275	0.0024774
hg38_circ_0115715	0.636122	2.44781	-1.4959	0.00016269	0.0024774
hg38_circ_0068967	0.35098	1.6394	-1.6609	0.00016288	0.0024776
hg38_circ_0058782	16.286	25.9527	-0.59872	0.00016318	0.0024804
hg38_circ_0072292	5.11511	11.176	-1.0169	0.00016338	0.0024816
hg38_circ_0021668	0.211097	2.83982	-2.3088	0.00016351	0.0024817
hg38_circ_0083384	1.78105	4.31393	-1.4008	0.000164	0.0024865
hg38_circ_0087016	0.286252	1.88982	-1.9636	0.00016407	0.0024865
hg38_circ_0007195	0.201327	1.80746	-2.1905	0.00016448	0.0024893
hg38_circ_0082084	1.04194	3.84166	-1.6497	0.00016449	0.0024893
hg38_circ_0035015	1.4353	3.62758	-1.4868	0.00016544	0.0025017
hg38_circ_0060403	35.4625	26.3112	0.46928	0.0001665	0.0025153
hg38_circ_0111884	3.9593	7.62045	-0.73699	0.00016658	0.0025153
hg38_circ_0125886	0.263064	2.17951	-2.0703	0.00016725	0.0025236
hg38_circ_0102698	0.524764	2.1364	-1.5178	0.00016774	0.0025291
hg38_circ_0010236	5.3392	8.87477	-0.65236	0.00016793	0.0025302
hg38_circ_0022646	2.20712	5.40241	-1.0583	0.00016829	0.0025338
hg38_circ_0078362	0.853033	2.11809	-1.743	0.00016868	0.0025377
hg38_circ_0098967	0.0723863	1.12813	-2.2903	0.00016907	0.0025417
hg38_circ_0046898	0.239725	1.36358	-1.8006	0.00016967	0.002547
hg38_circ_0106328	3.2769	7.7593	-1.1151	0.00016962	0.002547
hg38_circ_0002888	2.73195	7.29427	-1.1829	0.0001704	0.0025547
hg38_circ_0038529	5.3888	2.42841	1.0411	0.00017043	0.0025547
hg38_circ_0096400	8.69972	13.7415	-0.71314	0.0001707	0.002557
hg38_circ_0053337	1.78914	5.08494	-1.1944	0.0001725	0.002582
hg38_circ_0019715	6.73344	11.9296	-0.76004	0.0001729	0.002586
hg38_circ_0063328	0.771068	3.09227	-1.6262	0.00017302	0.002586
hg38_circ_0115984	1.88557	4.96512	-1.1243	0.00017409	0.0026001
hg38_circ_0026930	0.395362	1.48151	-1.5706	0.00017428	0.0026011
hg38_circ_0067435	3.19537	21.2397	-1.4263	0.00017577	0.0026215
hg38_circ_0087885	0.783401	3.41992	-1.6391	0.0001772	0.0026408
hg38_circ_0073600	1.29089	5.47065	-1.6797	0.00017739	0.0026418
hg38_circ_0108578	4.81646	8.70486	-0.72972	0.00017797	0.0026484
hg38_circ_0074977	23.776	15.2352	0.60252	0.00017881	0.0026591
hg38_circ_0084832	0.979375	3.80867	-1.5527	0.00017921	0.0026631
hg38_circ_0089841	0.193	1.43147	-1.9208	0.0001804	0.0026788
hg38_circ_0019534	3.39498	7.49283	-0.98655	0.00018074	0.0026819
hg38_circ_0035349	39.6826	26.2233	0.55834	0.00018119	0.0026867
hg38_circ_0057129	0.124034	1.07166	-2.1196	0.00018183	0.0026942
hg38_circ_0009102	3.51585	7.80024	-1.041	0.00018309	0.0027109
hg38_circ_0062033	0.423918	2.69556	-1.894	0.00018444	0.0027285
hg38_circ_0124517	0.25089	1.74322	-1.9878	0.00018454	0.0027285
hg38_circ_0016241	12.7529	18.9067	-0.67347	0.00018511	0.0027349
hg38_circ_0062398	0.104584	0.949817	-2.0038	0.00018558	0.0027399
hg38_circ_0099441	5.9149	11.3212	-0.84506	0.00018601	0.0027444
hg38_circ_0073415	6.68338	3.89573	0.81376	0.00018716	0.0027593
hg38_circ_0122658	27.0384	48.9258	-0.82166	0.00018739	0.0027607
hg38_circ_0062930	46.6665	63.9727	-0.44815	0.00018867	0.0027776
hg38_circ_0008271	0	1.0245	-2.4422	0.00018961	0.0027894
hg38_circ_0063376	3.54917	6.69857	-0.76002	0.00019014	0.0027952
hg38_circ_0066012	1.29271	3.99703	-1.2797	0.00019149	0.002813
hg38_circ_0016623	0.302937	1.81246	-1.7833	0.0001922	0.0028214
hg38_circ_0012461	0.805871	2.67706	-1.4049	0.00019328	0.0028353
hg38_circ_0128752	0.360661	2.30121	-1.9563	0.00019397	0.0028433
hg38_circ_0002292	0.106445	1.07319	-2.0513	0.00019466	0.0028454
hg38_circ_0013083	1.86779	0.179936	2.2578	0.00019466	0.0028454
hg38_circ_0052137	7.39431	1.54903	1.7821	0.00019458	0.0028454
hg38_circ_0065963	11.3076	17.977	-0.61842	0.00019454	0.0028454
hg38_circ_0079562	1.06832	3.17456	-1.2287	0.00019522	0.0028516
hg38_circ_0076244	1.51259	4.39515	-1.3357	0.00019673	0.0028716
hg38_circ_0120448	0.530724	2.40998	-1.6501	0.00019938	0.0029078
hg38_circ_0137518	26.9575	48.2461	-0.75256	0.0001995	0.0029078
hg38_circ_0008991	0.193877	1.69045	-2.0478	0.00020008	0.0029143
hg38_circ_0007495	25.2269	35.286	-0.40261	0.00020026	0.0029147
hg38_circ_0092925	2.28723	6.26878	-1.1574	0.00020096	0.0029229
hg38_circ_0044533	0.593473	2.04176	-1.3288	0.0002015	0.0029287
hg38_circ_0018443	16.8938	30.0531	-0.76399	0.00020194	0.0029331
hg38_circ_0076817	11.3491	18.2986	-0.64648	0.00020256	0.00294
hg38_circ_0017907	4.1979	8.47056	-0.91499	0.0002029	0.0029428
hg38_circ_0131571	0	0.903741	-2.418	0.00020308	0.0029433
hg38_circ_0006064	1.96416	5.25244	-1.3408	0.00020368	0.00295
hg38_circ_0028587	1.59447	6.57171	-1.6205	0.00020393	0.0029516
hg38_circ_0005775	0.356145	1.67641	-1.8143	0.00020488	0.0029595
hg38_circ_0012477	0.0853806	1.48875	-2.3135	0.00020502	0.0029595
hg38_circ_0112755	14.8273	23.5686	-0.66352	0.00020506	0.0029595
hg38_circ_0133623	0.152993	2.40904	-2.3201	0.00020499	0.0029595
hg38_circ_0008049	21.5352	32.9834	-0.53918	0.0002098	0.0030238
hg38_circ_0090818	0.172343	4.8265	-2.2459	0.00020968	0.0030238
hg38_circ_0051956	1.39685	6.40074	-1.18	0.00020996	0.0030239
hg38_circ_0031000	0.0282693	1.20953	-2.4015	0.00021083	0.0030344
hg38_circ_0018983	17.1959	24.9264	-0.52104	0.0002115	0.0030419
hg38_circ_0120965	0.0518366	1.31299	-2.3562	0.00021247	0.0030537
hg38_circ_0107014	7.82984	16.0092	-0.87532	0.00021353	0.0030668
hg38_circ_0098249	0.798099	3.15433	-1.5564	0.00021388	0.0030696
hg38_circ_0084163	1.24126	3.57003	-1.1849	0.00021619	0.0031006
hg38_circ_0042760	0.10689	0.88548	-1.9287	0.00021749	0.0031171
hg38_circ_0048486	7.84189	18.6014	-1.099	0.00021833	0.0031248
hg38_circ_0062905	3.39242	7.47596	-1.0395	0.00021833	0.0031248
hg38_circ_0036988	3.07387	12.1042	-0.94311	0.00021883	0.0031297
hg38_circ_0079008	5.34675	11.9125	-0.96176	0.00021973	0.0031404
hg38_circ_0044055	6.02376	3.35738	0.85474	0.00021996	0.0031415
hg38_circ_0137097	26.4616	36.9521	-0.44644	0.00022043	0.0031461
hg38_circ_0000287	0.795742	2.65438	-1.4503	0.00022148	0.0031589
hg38_circ_0099223	0.0788723	1.4115	-2.2965	0.00022208	0.0031652
hg38_circ_0095637	3.44902	7.95957	-0.98992	0.00022247	0.0031686
hg38_circ_0044990	0.253333	1.46851	-1.7988	0.00022272	0.00317
hg38_circ_0103093	1.962	6.23094	-1.3889	0.00022302	0.003172
hg38_circ_0010004	0.125769	1.15042	-2.1096	0.00022522	0.0032012
hg38_circ_0003814	2.74426	6.50452	-1.0346	0.0002257	0.0032035
hg38_circ_0079853	8.72346	13.9198	-0.58669	0.0002257	0.0032035
hg38_circ_0048429	0.477716	1.91956	-1.6479	0.00022654	0.0032133
hg38_circ_0023439	2.05824	4.82014	-1.0032	0.00022705	0.0032183
hg38_circ_0136259	7.9434	14.0977	-0.68453	0.00022904	0.0032443
hg38_circ_0034066	0.847462	3.02739	-1.5056	0.00023099	0.0032696
hg38_circ_0102198	0.124593	1.07199	-2.0023	0.0002324	0.0032873
hg38_circ_0116620	0.36968	2.22055	-1.8497	0.00023298	0.0032932
hg38_circ_0073043	0.647933	0	2.3855	0.00023315	0.0032933
hg38_circ_0025626	1.2315	3.6728	-1.2091	0.0002345	0.0033102
hg38_circ_0044214	7.84799	13.9618	-0.68068	0.00023528	0.0033189
hg38_circ_0085776	3.7361	8.12126	-0.934	0.00023587	0.003325
hg38_circ_0095097	3.18865	6.30929	-0.94519	0.00023755	0.0033463
hg38_circ_0026957	0.247426	1.44164	-1.7909	0.00023856	0.0033583
hg38_circ_0096445	0.288264	1.766	-1.8667	0.00024111	0.0033919
hg38_circ_0038688	0.720611	2.44695	-1.7198	0.0002419	0.0034004
hg38_circ_0086119	13.2966	19.1623	-0.52937	0.00024205	0.0034004
hg38_circ_0043196	4.96902	8.94222	-0.721	0.00024262	0.0034061
hg38_circ_0015558	1.2612	2.91716	-1.3259	0.00024291	0.0034079
hg38_circ_0030168	1.47157	3.19031	-1.0795	0.00024329	0.0034109
hg38_circ_0020996	5.12435	11.5022	-0.98686	0.00024425	0.0034204
hg38_circ_0134535	0.645361	2.53269	-1.5367	0.0002443	0.0034204
hg38_circ_0055952	3.71779	6.39538	-0.758	0.00024646	0.0034482
hg38_circ_0014561	7.72977	15.2247	-0.7953	0.00024675	0.00345
hg38_circ_0043119	10.6731	6.50663	0.816	0.0002474	0.0034567
hg38_circ_0034321	2.63286	6.54512	-1.059	0.00024825	0.0034662
hg38_circ_0015171	3.36072	7.1922	-0.98712	0.00024843	0.0034664
hg38_circ_0116008	13.7232	23.9609	-0.72964	0.00024877	0.0034687
hg38_circ_0008397	1.41471	8.4468	-1.9499	0.00024927	0.0034734
hg38_circ_0039135	0.295273	1.60604	-1.7602	0.00024967	0.0034767
hg38_circ_0017291	0.394777	2.31843	-1.8442	0.00025002	0.0034791
hg38_circ_0116884	2.37498	5.23685	-0.91368	0.00025134	0.0034952
hg38_circ_0041704	0.0612622	0.743624	-2.1519	0.00025181	0.0034984
hg38_circ_0097827	1.69674	4.73301	-1.2747	0.00025191	0.0034984
hg38_circ_0131477	0.395709	2.06709	-1.7109	0.00025252	0.0035044
hg38_circ_0030505	0.37392	2.47858	-1.9603	0.00025456	0.0035303
hg38_circ_0062586	9.97657	17.0029	-0.66377	0.0002551	0.0035356
hg38_circ_0131411	0.0971562	0.994902	-2.0182	0.00025594	0.0035447
hg38_circ_0036917	1.06204	3.42856	-1.3646	0.00025648	0.0035499
hg38_circ_0000276	1.6348	5.40003	-1.3811	0.00025739	0.0035601
hg38_circ_0030481	18.1527	26.4444	-0.49684	0.00025845	0.0035714
hg38_circ_0094677	0.182432	1.35693	-2.0284	0.00025856	0.0035714
hg38_circ_0045088	1.12742	2.75306	-1.0199	0.00025908	0.0035738
hg38_circ_0124831	4.8257	7.95527	-0.73556	0.00025894	0.0035738
hg38_circ_0019828	80.2967	57.9498	0.46926	0.00026088	0.0035943
hg38_circ_0083337	4.43198	7.97459	-0.71776	0.00026092	0.0035943
hg38_circ_0112896	1.05054	3.33848	-1.2981	0.00026119	0.0035957
hg38_circ_0040049	0.21335	1.64225	-1.9781	0.00026153	0.003598
hg38_circ_0100002	0.267426	1.68163	-1.8538	0.00026468	0.0036388
hg38_circ_0012609	1.32686	4.51507	-1.4205	0.00026666	0.0036637
hg38_circ_0087502	0.52971	4.59873	-2.1158	0.00026734	0.0036705
hg38_circ_0129600	0.187262	1.42951	-1.9914	0.00026795	0.0036764
hg38_circ_0064020	1.86924	6.5955	-1.0143	0.00026839	0.00368
hg38_circ_0074803	33.6999	38.7479	0.3955	0.0002696	0.0036941
hg38_circ_0008127	1.46583	3.15295	-1.1791	0.00027176	0.0037212
hg38_circ_0073997	1.69433	4.08122	-1.0263	0.0002723	0.0037262
hg38_circ_0117369	10.4931	6.9356	0.61861	0.00027405	0.0037477
hg38_circ_0009842	0.690872	0.0110586	2.3409	0.0002752	0.0037608
hg38_circ_0016287	7.41356	13.2444	-0.74562	0.0002754	0.0037611
hg38_circ_0009420	0.567789	2.43799	-1.6151	0.00027596	0.0037663
hg38_circ_0091489	0.721574	1.85439	-1.5111	0.00027636	0.0037692
hg38_circ_0003823	6.24735	10.0027	-0.6554	0.00027757	0.0037821
hg38_circ_0099796	0.254047	1.49912	-1.8768	0.00027785	0.0037821
hg38_circ_0127175	0.147457	1.33626	-2.0492	0.00027777	0.0037821
hg38_circ_0060614	0.556758	2.2087	-1.5528	0.00027806	0.0037823
hg38_circ_0036158	0.444823	1.78443	-1.4961	0.00027892	0.0037891
hg38_circ_0127923	0.859047	5.23176	-1.927	0.00027879	0.0037891
hg38_circ_0028871	21.703	16.066	0.42906	0.00028079	0.003812
hg38_circ_0082139	0.495027	2.10264	-1.5145	0.00028101	0.0038125
hg38_circ_0005406	3.42026	7.03954	-0.84399	0.00028166	0.0038187
hg38_circ_0013096	1.09085	3.24627	-1.2492	0.00028233	0.0038236
hg38_circ_0061764	2.16267	4.59647	-1.0111	0.00028295	0.0038236
hg38_circ_0077891	4.69252	9.56047	-0.85636	0.00028285	0.0038236
hg38_circ_0096482	0.367658	1.74954	-1.5704	0.00028274	0.0038236
hg38_circ_0116930	2.2992	5.20174	-1.0667	0.0002826	0.0038236
hg38_circ_0089767	26.3524	43.7512	-0.62807	0.00028359	0.0038297
hg38_circ_0128352	0.156935	1.52452	-2.1328	0.00028665	0.0038685
hg38_circ_0000457	11.0071	17.8446	-0.65842	0.00028829	0.0038856
hg38_circ_0087000	0.576715	2.35991	-1.8695	0.00028818	0.0038856
hg38_circ_0044470	0.0425472	0.838849	-2.2155	0.00028885	0.0038905
hg38_circ_0097970	0.926699	3.35862	-1.4472	0.00029037	0.0039084
hg38_circ_0020720	0.526257	2.64384	-1.8099	0.00029247	0.0039343
hg38_circ_0122790	1.84053	4.14982	-0.98517	0.0002927	0.0039348
hg38_circ_0084638	1.93298	4.78066	-1.0779	0.00029402	0.0039499
hg38_circ_0003510	0	1.20867	-2.3712	0.00029631	0.0039775
hg38_circ_0059725	0.0993762	1.10348	-2.0801	0.00029666	0.0039775
hg38_circ_0101118	0.360505	2.94812	-2.0424	0.00029658	0.0039775
hg38_circ_0023552	0.0604344	0.719063	-2.0152	0.00029702	0.0039798
hg38_circ_0018445	0.39714	1.31058	-2.2275	0.00029829	0.0039932
hg38_circ_0052267	1.16789	3.35408	-1.4057	0.00029841	0.0039932
hg38_circ_0124592	11.9559	23.5034	-0.88593	0.00029886	0.0039967
hg38_circ_0085978	6.66275	12.2904	-0.81786	0.00030126	0.0040261
hg38_circ_0022454	1.71161	4.99492	-1.5136	0.00030182	0.0040309
hg38_circ_0011821	0.361958	2.14751	-1.8252	0.00030259	0.0040387
hg38_circ_0115743	0.327649	1.78878	-1.8075	0.00030459	0.0040627
hg38_circ_0085627	0.512496	2.63576	-1.688	0.00030526	0.0040691
hg38_circ_0008398	0.0888628	1.81287	-2.3082	0.00030601	0.0040712
hg38_circ_0098138	12.1497	7.82636	0.57529	0.00030619	0.0040712
hg38_circ_0110953	5.10813	11.6829	-1.0213	0.0003062	0.0040712
hg38_circ_0123499	0.133614	1.06544	-1.9151	0.00030622	0.0040712
hg38_circ_0107202	0.586513	2.54934	-1.9309	0.00030669	0.0040748
hg38_circ_0117650	1.6656	3.72727	-1.1393	0.00030887	0.0041012
hg38_circ_0001298	1.59793	4.47434	-1.2117	0.00030926	0.0041038
hg38_circ_0022887	0.149083	1.0496	-1.8636	0.00031027	0.0041118
hg38_circ_0110720	1.50254	3.73878	-1.0789	0.0003102	0.0041118
hg38_circ_0022717	5.50694	11.8549	-0.93648	0.00031072	0.0041128
hg38_circ_0080764	1.18307	4.03465	-1.4006	0.00031074	0.0041128
hg38_circ_0105574	0.275667	1.79021	-1.8254	0.00031147	0.0041198
hg38_circ_0112034	2.1566	5.44341	-1.2615	0.00031243	0.0041297
hg38_circ_0103349	11.641	17.4346	-0.50616	0.00031479	0.0041583
hg38_circ_0066603	2.66623	6.85725	-1.0994	0.00031571	0.0041652
hg38_circ_0124282	11.5279	20.1508	-0.68211	0.00031553	0.0041652
hg38_circ_0012536	0.166257	1.51832	-2.0098	0.000317	0.0041768
hg38_circ_0105471	1.84116	3.69337	-0.90046	0.00031695	0.0041768
hg38_circ_0026688	3.20737	7.16643	-1.0141	0.00031806	0.0041881
hg38_circ_0007383	9.34511	17.1333	-0.73547	0.0003183	0.0041886
hg38_circ_0112369	0.296131	1.60492	-1.7456	0.00031985	0.0042063
hg38_circ_0036692	0.480852	1.9732	-1.537	0.00032035	0.0042101
hg38_circ_0021129	13.5761	20.6965	-0.52367	0.00032147	0.0042222
hg38_circ_0034067	0.254553	1.40672	-1.904	0.00032193	0.0042229
hg38_circ_0122441	2.20818	3.87688	-0.955	0.00032188	0.0042229
hg38_circ_0037248	0.330907	1.62026	-1.6738	0.00032282	0.0042313
hg38_circ_0117922	0.0408734	1.02387	-2.2817	0.00032299	0.0042313
hg38_circ_0123307	0.171929	1.16635	-1.8908	0.00032341	0.0042341
hg38_circ_0071330	0.45243	2.63702	-1.8126	0.00032363	0.0042344
hg38_circ_0023872	9.65746	14.907	-0.55403	0.00032501	0.0042498
hg38_circ_0128158	1.75032	6.2238	-1.4595	0.00032683	0.0042708
hg38_circ_0098603	1.36861	3.80167	-1.1829	0.00032742	0.0042732
hg38_circ_0121794	5.11776	2.58279	0.84725	0.00032743	0.0042732
hg38_circ_0021010	0.740611	2.87039	-1.6641	0.00033085	0.0043141
hg38_circ_0049885	0.391677	1.57814	-1.4422	0.00033116	0.0043141
hg38_circ_0061165	1.52956	3.78654	-1.0499	0.00033119	0.0043141
hg38_circ_0039895	48.5775	29.0398	0.70958	0.00033223	0.0043194
hg38_circ_0046815	1.74416	4.57998	-1.1288	0.00033221	0.0043194
hg38_circ_0048252	1.5417	3.6301	-1.1384	0.00033206	0.0043194
hg38_circ_0120054	1.76885	4.63259	-1.3938	0.00033266	0.0043223
hg38_circ_0081084	0.0801341	0.796082	-2.0298	0.0003334	0.0043291
hg38_circ_0101010	15.9706	10.7855	0.5437	0.00033377	0.0043312
hg38_circ_0017445	0.348096	2.15077	-1.8843	0.00033523	0.0043474
hg38_circ_0094191	8.78757	13.3448	-0.6258	0.00034151	0.0044236
hg38_circ_0096817	0.618475	2.0255	-1.354	0.00034174	0.0044236
hg38_circ_0109005	3.84023	9.85934	-1.1566	0.00034175	0.0044236
hg38_circ_0082569	0.20442	1.21499	-1.8216	0.00034259	0.0044289
hg38_circ_0114770	1.02542	3.83454	-1.5047	0.00034244	0.0044289
hg38_circ_0059723	3.76114	6.6965	-0.71386	0.00034294	0.0044307
hg38_circ_0098418	0.164013	1.39246	-2.0226	0.00034508	0.0044527
hg38_circ_0111255	0.168312	1.62361	-2.0677	0.00034486	0.0044527
hg38_circ_0133590	0.539482	2.26804	-1.6179	0.00034618	0.0044641
hg38_circ_0122104	1.08848	2.94172	-1.1632	0.00034648	0.0044652
hg38_circ_0131965	0.163692	1.17917	-1.9024	0.00034786	0.0044802
hg38_circ_0044364	1.55001	6.55094	-1.6429	0.00035018	0.0045072
hg38_circ_0055270	0.109358	1.28114	-2.1157	0.00035047	0.0045082
hg38_circ_0083894	0.206129	1.64195	-1.9561	0.0003512	0.0045147
hg38_circ_0134818	0.558729	2.28259	-1.664	0.00035428	0.0045514
hg38_circ_0001606	1.2058	3.12325	-1.3583	0.00035741	0.0045887
hg38_circ_0007164	14.1329	22.3681	-0.57698	0.00035763	0.0045887
hg38_circ_0075542	0.423826	2.15609	-1.7325	0.00035909	0.0046046
hg38_circ_0099741	2.40261	0.628967	1.6607	0.00035954	0.0046076
hg38_circ_0044597	3.43347	9.70978	-1.2401	0.0003606	0.0046158
hg38_circ_0051612	1.27962	3.39038	-1.2837	0.00036064	0.0046158
hg38_circ_0077695	0.940365	3.20894	-1.3748	0.00036086	0.0046158
hg38_circ_0048867	0.846321	2.32597	-1.3093	0.00036118	0.0046171
hg38_circ_0041187	0.177783	1.19656	-1.878	0.00036364	0.0046457
hg38_circ_0003016	0.246339	2.77447	-2.1813	0.00036541	0.0046595
hg38_circ_0064360	1.15666	3.45849	-1.3273	0.00036519	0.0046595
hg38_circ_0095344	11.4359	20.0432	-0.80975	0.0003654	0.0046595
hg38_circ_0014322	3.25173	6.89995	-0.87735	0.00036585	0.0046623
hg38_circ_0062707	2.54169	5.34172	-0.86419	0.00036665	0.0046696
hg38_circ_0008117	3.39049	9.34512	-1.257	0.00036745	0.0046722
hg38_circ_0089646	5.35799	10.7539	-0.82872	0.00036754	0.0046722
hg38_circ_0105977	1.30332	4.05893	-1.2852	0.00036719	0.0046722
hg38_circ_0054970	15.9391	23.3736	-0.46538	0.00036856	0.0046823
hg38_circ_0023847	0.459576	2.37069	-1.7274	0.00036897	0.0046846
hg38_circ_0006622	2.57679	6.85911	-1.237	0.00037131	0.0047115
hg38_circ_0042777	3.54963	6.66799	-0.77522	0.00037162	0.0047124
hg38_circ_0048050	5.16022	11.5853	-1.0742	0.00037411	0.0047412
hg38_circ_0117566	5.44024	8.85709	-0.7008	0.00037476	0.0047464
hg38_circ_0102109	0.918582	4.90058	-1.8029	0.00037518	0.0047488
hg38_circ_0133621	0.294256	1.60593	-1.7678	0.00037611	0.0047576
hg38_circ_0068708	2.67122	5.31455	-0.97551	0.00037672	0.0047612
hg38_circ_0131410	0.338751	1.47127	-1.882	0.00037686	0.0047612
hg38_circ_0099654	31.6118	50.3182	-0.58129	0.00037828	0.0047763
hg38_circ_0056331	50.3645	67.1616	-0.40677	0.0003793	0.0047863
hg38_circ_0094244	0.189514	1.25485	-1.8455	0.00038117	0.0048069
hg38_circ_0097901	2.29439	5.63245	-1.0396	0.00038154	0.0048086
hg38_circ_0061061	0.699318	2.81465	-1.5078	0.00038202	0.0048112
hg38_circ_0116931	0.274973	1.28445	-1.6297	0.00038221	0.0048112
hg38_circ_0032720	2.55064	5.40989	-0.9874	0.00038279	0.0048155
hg38_circ_0008269	0	1.23926	-2.3246	0.00038405	0.0048284
hg38_circ_0088421	11.2742	17.1303	-0.51741	0.00038584	0.0048455
hg38_circ_0111494	1.65204	4.27669	-1.1097	0.00038588	0.0048455
hg38_circ_0089819	13.2185	8.69754	0.56683	0.00038701	0.0048568
hg38_circ_0071805	1.10524	3.27368	-1.2293	0.00038838	0.004871
hg38_circ_0120643	0	1.06336	-2.3247	0.00039136	0.0049054
hg38_circ_0037505	2.37499	5.41535	-0.96224	0.00039237	0.0049131
hg38_circ_0054997	1.10926	2.93989	-1.3288	0.00039269	0.0049131
hg38_circ_0133676	3.0228	9.844	-1.4023	0.00039262	0.0049131
hg38_circ_0127565	21.7255	34.6005	-0.59683	0.0003947	0.0049352
hg38_circ_0041101	0.455664	2.28732	-1.6971	0.00039618	0.0049507
hg38_circ_0004200	0.889418	2.18584	-1.2239	0.0003972	0.0049604
hg38_circ_0107949	3.98677	8.99054	-1.0038	0.00040106	0.0050055
hg38_circ_0112760	6.31781	12.8465	-0.84855	0.00040508	0.0050527
hg38_circ_0075139	21.5624	29.1215	-0.36513	0.00040754	0.0050774
hg38_circ_0115832	16.6698	10.0896	0.75131	0.00040755	0.0050774
hg38_circ_0030741	4.2051	7.1882	-0.7043	0.00040982	0.0050994
hg38_circ_0055252	0.849341	2.66485	-1.2588	0.00040961	0.0050994
hg38_circ_0127381	0.463374	1.95561	-1.6002	0.00041058	0.0051059
hg38_circ_0124578	4.29916	10.0442	-0.99751	0.00041225	0.0051235
hg38_circ_0076310	6.27598	9.89099	-0.60428	0.00041254	0.005124
hg38_circ_0030457	1.57979	3.55645	-1.0748	0.00041412	0.0051405
hg38_circ_0020439	0.397156	1.78492	-1.5847	0.00041497	0.005148
hg38_circ_0004201	3.27647	7.74285	-0.99081	0.00041835	0.0051789
hg38_circ_0006065	0.357753	2.51513	-1.9435	0.00041819	0.0051789
hg38_circ_0058219	12.7117	6.68556	0.93766	0.00041808	0.0051789
hg38_circ_0089612	9.78284	6.6479	0.65654	0.00041847	0.0051789
hg38_circ_0024991	0.519894	2.52971	-1.6934	0.00042318	0.0052341
hg38_circ_0014852	0.191605	1.16594	-1.8144	0.00042454	0.0052478
hg38_circ_0047370	20.5475	30.9674	-0.52699	0.00042665	0.0052706
hg38_circ_0098737	3.03686	6.76986	-0.98573	0.00042736	0.0052742
hg38_circ_0101530	2.35104	5.61736	-1.0418	0.00042745	0.0052742
hg38_circ_0030755	0.851715	2.43878	-1.2013	0.00042994	0.0052922
hg38_circ_0044094	6.7736	11.471	-0.73965	0.00042944	0.0052922
hg38_circ_0090785	0.0630274	0.919281	-2.1677	0.00042969	0.0052922
hg38_circ_0115107	4.96744	8.93486	-0.7315	0.00042964	0.0052922
hg38_circ_0133138	0.506101	1.48031	-1.7671	0.00043048	0.0052957
hg38_circ_0023835	1.80033	5.29828	-1.2932	0.00043124	0.0053018
hg38_circ_0084688	0.4171	2.23433	-1.7349	0.00043394	0.0053318
hg38_circ_0057578	8.918	16.6141	-0.78482	0.0004369	0.0053618
hg38_circ_0063902	0.812419	3.27838	-1.8287	0.00043671	0.0053618
hg38_circ_0004556	12.0333	8.13065	0.64579	0.00043776	0.0053692
hg38_circ_0025319	5.55766	11.1781	-0.83668	0.00043855	0.0053707
hg38_circ_0032075	0.373992	1.64683	-1.5595	0.00043849	0.0053707
hg38_circ_0038390	0.660316	2.3103	-1.4027	0.00043866	0.0053707
hg38_circ_0013649	2.0852	5.50862	-1.0999	0.00044121	0.0053976
hg38_circ_0057110	0.39228	2.04938	-1.7552	0.00044138	0.0053976
hg38_circ_0034372	0.390919	1.77754	-1.6545	0.00044596	0.0054503
hg38_circ_0003442	0.157932	1.26394	-1.9788	0.00044675	0.0054567
hg38_circ_0062246	3.4187	7.31173	-0.94882	0.00044762	0.0054641
hg38_circ_0091365	0.386204	1.67786	-1.5274	0.00045004	0.0054904
hg38_circ_0024199	3.71501	8.1235	-0.90324	0.00045078	0.0054905
hg38_circ_0102562	0.627971	3.07248	-1.8495	0.00045059	0.0054905
hg38_circ_0110733	0.0751463	1.19803	-2.1789	0.00045085	0.0054905
hg38_circ_0121814	159.618	117.5	0.45479	0.00045316	0.0055153
hg38_circ_0016165	0.280238	1.47195	-1.7097	0.00045391	0.0055213
hg38_circ_0022935	0.45973	1.54973	-1.6924	0.00045655	0.0055482
hg38_circ_0052301	5.42072	9.73131	-0.81807	0.00045666	0.0055482
hg38_circ_0015700	0.293869	1.64406	-1.7383	0.00045729	0.0055525
hg38_circ_0017090	0.357228	1.65382	-1.6012	0.00046278	0.0056158
hg38_circ_0056863	0.0322458	1.13598	-2.2669	0.00046729	0.0056672
hg38_circ_0023431	0.751525	2.47875	-1.4058	0.00046823	0.0056732
hg38_circ_0075320	0.390857	1.87201	-1.6842	0.00046834	0.0056732
hg38_circ_0015803	0.115228	1.0706	-1.9992	0.00046913	0.0056762
hg38_circ_0118941	4.70478	8.69395	-0.73854	0.00046906	0.0056762
hg38_circ_0023795	2.66958	7.1073	-1.188	0.00046946	0.0056769
hg38_circ_0036962	0.192131	1.1574	-1.7387	0.00047054	0.0056865
hg38_circ_0003002	0.107908	1.40001	-2.125	0.0004715	0.0056948
hg38_circ_0063761	1.64115	3.85793	-1.0271	0.0004728	0.0057072
hg38_circ_0108973	1.17791	3.48121	-1.2237	0.00047347	0.0057089
hg38_circ_0112801	0.928121	3.50669	-1.491	0.0004735	0.0057089
hg38_circ_0042202	6.12277	10.6513	-0.60871	0.00047448	0.0057173
hg38_circ_0086795	0.0788993	0.896058	-2.0456	0.00047639	0.0057336
hg38_circ_0111719	0.1274	0.989145	-1.9549	0.00047624	0.0057336
hg38_circ_0066626	3.14152	5.70031	-0.85402	0.00047739	0.0057356
hg38_circ_0099211	0.114211	1.09774	-2.0193	0.00047695	0.0057356
hg38_circ_0111337	5.62964	3.31695	0.82481	0.0004773	0.0057356
hg38_circ_0057753	0.200076	1.45832	-1.9337	0.0004786	0.0057468
hg38_circ_0013548	3.57187	6.88883	-0.74808	0.00048107	0.0057713
hg38_circ_0049456	0.0782141	1.43918	-2.2052	0.0004812	0.0057713
hg38_circ_0116673	0.501679	2.22043	-1.5861	0.00048239	0.0057822
hg38_circ_0130226	15.6455	21.479	-0.38462	0.00048581	0.0058199
hg38_circ_0016294	0.146366	1.26986	-1.9868	0.00048611	0.0058201
hg38_circ_0043835	4.4369	8.92268	-0.78524	0.00048682	0.0058251
hg38_circ_0083247	1.27765	3.51764	-1.0692	0.00048866	0.0058437
hg38_circ_0008794	3.81326	6.81617	-0.68491	0.00048997	0.005856
hg38_circ_0130296	0.92144	4.90247	-1.8026	0.00049169	0.0058732
hg38_circ_0121212	0.363784	1.99804	-1.7548	0.00049408	0.0058983
hg38_circ_0008923	0.649912	1.56636	-1.7573	0.00049547	0.0059115
hg38_circ_0018444	1.23231	4.25945	-1.4672	0.0004967	0.0059215
hg38_circ_0133679	5.3558	9.02139	-0.71886	0.00049689	0.0059215
hg38_circ_0031124	21.6226	37.9152	-0.72102	0.00049758	0.0059264
hg38_circ_0051628	3.48218	6.165	-0.66917	0.00050236	0.0059798
hg38_circ_0001096	4.84083	9.68911	-0.81162	0.00050466	0.0060038
hg38_circ_0034650	4.84234	9.15154	-0.87165	0.0005056	0.0060106
hg38_circ_0095277	0.812497	2.50144	-1.4397	0.00050582	0.0060106
hg38_circ_0130980	1.74503	3.83673	-0.97813	0.00050833	0.0060369
hg38_circ_0096428	1.43786	4.74888	-1.3496	0.00050936	0.0060457
hg38_circ_0082546	0.907474	2.67653	-1.4604	0.00051083	0.0060596
hg38_circ_0100765	0.244573	1.24722	-1.6869	0.00051458	0.0061006
hg38_circ_0001423	0.288411	1.71657	-1.7897	0.00051564	0.0061096
hg38_circ_0075474	0.0898324	1.06813	-2.0447	0.00051774	0.006128
hg38_circ_0092951	13.6376	20.0449	-0.49344	0.00051799	0.006128
hg38_circ_0127368	2.34109	5.50182	-0.96917	0.00051808	0.006128
hg38_circ_0119408	0.364375	2.25459	-1.8645	0.00052066	0.0061549
hg38_circ_0127686	13.9989	20.7354	-0.46508	0.00052512	0.0062041
hg38_circ_0042563	4.76135	7.6399	-0.7458	0.00052553	0.0062048
hg38_circ_0109104	0.642332	2.12266	-1.947	0.00052578	0.0062048
hg38_circ_0017289	3.30882	15.3081	-1.7482	0.00052641	0.0062086
hg38_circ_0014356	1.37946	4.07096	-1.2901	0.00052775	0.0062101
hg38_circ_0039536	0.513012	2.4389	-1.6735	0.00052747	0.0062101
hg38_circ_0047272	3.28327	6.97925	-0.85293	0.00052762	0.0062101
hg38_circ_0111046	5.14161	10.169	-0.91849	0.00052728	0.0062101
hg38_circ_0110415	96.6019	70.4941	0.4734	0.00052805	0.0062102
hg38_circ_0010802	5.34086	3.22736	0.81032	0.00052936	0.0062221
hg38_circ_0048588	0.0760641	1.17047	-2.1608	0.00053049	0.0062318
hg38_circ_0022388	0.335637	1.65652	-1.6716	0.000531	0.0062329
hg38_circ_0044727	4.04533	7.92056	-0.85267	0.00053119	0.0062329
hg38_circ_0004080	5.25439	9.25999	-0.68867	0.00053191	0.0062343
hg38_circ_0047973	6.30648	13.2724	-0.90057	0.00053192	0.0062343
hg38_circ_0012273	1.87765	4.18185	-1.0028	0.00053321	0.0062422
hg38_circ_0044854	16.1656	23.2861	-0.4594	0.00053381	0.0062422
hg38_circ_0061660	1.41185	4.11605	-1.1519	0.00053347	0.0062422
hg38_circ_0066973	3.37928	7.24776	-0.95141	0.00053359	0.0062422
hg38_circ_0122758	0.662205	2.35133	-1.5823	0.00053546	0.006258
hg38_circ_0040140	1.16744	3.11804	-1.1448	0.00053643	0.0062622
hg38_circ_0058681	0.153107	1.14839	-1.8597	0.00053618	0.0062622
hg38_circ_0014457	3.65887	7.47996	-0.8243	0.00053719	0.0062675
hg38_circ_0110727	1.50796	3.55924	-1.1379	0.00053924	0.0062879
hg38_circ_0091250	2.69098	5.92703	-0.97326	0.00054286	0.0063265
hg38_circ_0086420	4.05183	2.03581	1.04	0.00054528	0.0063511
hg38_circ_0079869	0.109738	0.926611	-1.9413	0.00054819	0.0063814
hg38_circ_0006124	4.01542	7.02199	-0.71507	0.00054869	0.0063835
hg38_circ_0044184	1.93629	4.75877	-1.0067	0.00055245	0.0064237
hg38_circ_0103591	0	0.909278	-2.2639	0.00055364	0.0064339
hg38_circ_0132971	0.386782	1.87997	-2.0877	0.00055432	0.0064382
hg38_circ_0016525	6.35337	3.4759	0.86015	0.00055579	0.0064517
hg38_circ_0015377	1.91112	4.35275	-0.93666	0.00055913	0.0064866
hg38_circ_0030022	0.248523	1.04639	-1.8683	0.00055943	0.0064866
hg38_circ_0132213	0.492663	2.28493	-1.6052	0.0005612	0.0065034
hg38_circ_0099757	0.855247	2.98316	-1.3952	0.00056227	0.0065121
hg38_circ_0063436	0.0322458	1.13089	-2.2375	0.00056341	0.0065217
hg38_circ_0069821	0.650517	2.50752	-1.4325	0.00056637	0.0065522
hg38_circ_0121035	2.17778	4.85191	-0.91099	0.00056699	0.0065558
hg38_circ_0087188	0.0489447	0.817983	-2.096	0.00056805	0.0065643
hg38_circ_0100212	0.233763	1.6604	-1.8593	0.00056837	0.0065643
hg38_circ_0005843	1.67759	4.30281	-1.1209	0.00057182	0.0065968
hg38_circ_0007327	0.405891	1.81135	-1.6903	0.00057151	0.0065968
hg38_circ_0066040	2.43529	5.23469	-1.1042	0.00057627	0.0066444
hg38_circ_0065578	0.0735518	1.46041	-2.1953	0.0005819	0.0066993
hg38_circ_0108504	1.0378	2.7215	-1.1061	0.00058201	0.0066993
hg38_circ_0113010	3.7097	7.47576	-1.0391	0.0005817	0.0066993
hg38_circ_0061083	0.20424	1.34525	-1.8891	0.00058562	0.0067371
hg38_circ_0049375	0.461756	2.89998	-1.8824	0.00058624	0.0067405
hg38_circ_0106660	0.925482	2.48822	-1.2915	0.00059084	0.0067895
hg38_circ_0061813	2.8313	5.74746	-0.76978	0.00059225	0.0068019
hg38_circ_0127479	1.9174	4.35879	-0.96537	0.00059456	0.0068247
hg38_circ_0064710	4.09536	9.04053	-0.94327	0.00059845	0.0068655
hg38_circ_0084996	0.144231	1.09449	-1.919	0.00059878	0.0068655
hg38_circ_0002675	1.77168	3.84215	-0.89678	0.00059934	0.006868
hg38_circ_0026606	0.933128	2.43143	-1.2106	0.00060001	0.0068719
hg38_circ_0109814	4.05742	9.60026	-1.0858	0.00060038	0.0068724
hg38_circ_0120439	0	1.10651	-2.2461	0.00060209	0.0068881
hg38_circ_0084613	0.0980948	0.947029	-2.0249	0.00060244	0.0068883
hg38_circ_0083476	2.11012	4.92894	-0.98256	0.00060303	0.0068911
hg38_circ_0077196	0.0959712	0.91131	-1.9806	0.00060359	0.0068938
hg38_circ_0079552	0.657548	2.68063	-1.4491	0.00060418	0.0068967
hg38_circ_0087780	4.18887	7.95545	-0.69207	0.00060649	0.0069192
hg38_circ_0002735	0.473214	2.03148	-1.5346	0.00060738	0.0069254
hg38_circ_0122945	0.718262	2.93297	-1.5657	0.00061175	0.0069714
hg38_circ_0076509	0.323016	1.56258	-1.7056	0.00061269	0.0069745
hg38_circ_0094675	60.6749	85.8168	-0.47579	0.0006126	0.0069745
hg38_circ_0076814	40.5012	62.3527	-0.55193	0.00061564	0.0070041
hg38_circ_0094238	0.0852565	0.896901	-2.0009	0.00061794	0.0070264
hg38_circ_0056096	0.478365	2.39822	-1.7324	0.00061935	0.0070385
hg38_circ_0007343	37.9394	57.7212	-0.54371	0.00062044	0.0070471
hg38_circ_0003596	2.81703	6.42677	-1.0214	0.00062084	0.0070477
hg38_circ_0133675	1.10596	3.27074	-1.1722	0.00062251	0.0070628
hg38_circ_0063115	5.91876	2.3708	1.1012	0.00062295	0.0070638
hg38_circ_0009219	2.60164	5.75893	-0.95756	0.00062329	0.0070639
hg38_circ_0042404	0.179449	1.10137	-1.8093	0.00062373	0.0070649
hg38_circ_0005467	0.090365	1.07002	-2.0441	0.00062423	0.0070667
hg38_circ_0082096	8.85691	15.6794	-0.67366	0.0006258	0.0070806
hg38_circ_0026901	1.19646	4.12729	-1.4689	0.00062846	0.0071068
hg38_circ_0061944	0.198124	1.55529	-1.8994	0.00062949	0.0071145
hg38_circ_0129268	61.1594	45.0716	0.48082	0.00063032	0.0071199
hg38_circ_0007347	4.43362	8.32843	-0.80302	0.00063146	0.007125
hg38_circ_0022618	0.0442099	0.76504	-2.1004	0.00063145	0.007125
hg38_circ_0107632	1.31375	3.83855	-1.2512	0.00063321	0.0071409
hg38_circ_0132492	0.304229	1.46734	-1.6234	0.0006344	0.0071504
hg38_circ_0041366	0.0838575	0.768036	-2.0127	0.00063554	0.0071593
hg38_circ_0118537	2.64192	6.34484	-1.0156	0.00063689	0.0071706
hg38_circ_0013773	13.6158	20.6908	-0.54711	0.0006381	0.0071803
hg38_circ_0131422	6.30437	10.3835	-0.61174	0.00063909	0.0071836
hg38_circ_0136771	0.599366	2.06414	-1.276	0.00063902	0.0071836
hg38_circ_0036771	0.653718	2.50521	-1.4271	0.00064005	0.0071904
hg38_circ_0121426	1.86134	4.65657	-1.2254	0.00064219	0.0072106
hg38_circ_0047410	0.14213	2.40129	-2.1997	0.00064329	0.007219
hg38_circ_0041477	5.282	2.19681	1.0345	0.00064495	0.0072218
hg38_circ_0052211	77.2532	51.8685	0.56452	0.00064493	0.0072218
hg38_circ_0120432	0.288919	2.44004	-2.0171	0.00064433	0.0072218
hg38_circ_0137466	0.155963	1.07738	-1.8016	0.0006442	0.0072218
hg38_circ_0023669	2.72155	6.08066	-0.92965	0.00064676	0.0072382
hg38_circ_0043877	1.13243	2.97625	-1.052	0.00064724	0.0072396
hg38_circ_0048549	11.5588	19.7497	-0.72717	0.00064827	0.0072472
hg38_circ_0021508	3.03022	6.61338	-1.0172	0.00064901	0.0072515
hg38_circ_0099353	1.3468	3.59017	-1.1448	0.00064989	0.0072535
hg38_circ_0119160	1.23652	3.41873	-1.1006	0.00064985	0.0072535
hg38_circ_0009196	2.61835	5.89451	-1.0107	0.00065104	0.0072568
hg38_circ_0042673	2.4788	4.81313	-0.73766	0.00065125	0.0072568
hg38_circ_0065937	3.53783	4.83701	-0.76204	0.00065055	0.0072568
hg38_circ_0019708	0.506417	1.97695	-1.4385	0.00065487	0.0072932
hg38_circ_0052099	34.8508	62.1676	-0.87211	0.00065587	0.0073004
hg38_circ_0063660	3.71487	1.9833	0.91853	0.0006564	0.0073024
hg38_circ_0008369	5.47212	9.95066	-0.77966	0.00066445	0.0073879
hg38_circ_0034982	16.9353	31.0093	-0.78377	0.00066658	0.0074077
hg38_circ_0012566	1.06958	3.07001	-1.4563	0.00067129	0.007456
hg38_circ_0123387	2.20659	5.31248	-1.0161	0.00067181	0.0074577
hg38_circ_0017238	12.3033	20.9947	-0.66135	0.00067351	0.0074605
hg38_circ_0072258	2.68577	5.50434	-0.83538	0.00067388	0.0074605
hg38_circ_0104561	2.37013	6.01526	-1.0793	0.00067378	0.0074605
hg38_circ_0108094	0.558036	2.72648	-1.7457	0.00067296	0.0074605
hg38_circ_0135031	1.57978	3.99647	-1.1939	0.0006728	0.0074605
hg38_circ_0076259	0.164078	1.28206	-1.8792	0.00067474	0.0074661
hg38_circ_0125945	3.27056	6.00431	-0.71248	0.00067694	0.0074864
hg38_circ_0015029	88.9755	138.851	-0.59952	0.00067754	0.007489
hg38_circ_0044774	1.22653	2.82597	-0.99737	0.0006785	0.0074956
hg38_circ_0092416	2.60343	6.09821	-1.1238	0.00068088	0.0075178
hg38_circ_0120169	11.0858	20.9915	-0.81135	0.00068155	0.0075212
hg38_circ_0076009	4.95682	10.6852	-0.92191	0.00068368	0.0075406
hg38_circ_0040800	0.307266	1.38788	-1.5211	0.00068602	0.0075624
hg38_circ_0051961	12.2582	19.8985	-0.66164	0.00068755	0.0075712
hg38_circ_0068977	0.718071	2.52318	-1.5042	0.00068743	0.0075712
hg38_circ_0061026	2.40849	5.62501	-0.96948	0.00068854	0.007578
hg38_circ_0057561	7.07934	4.88995	0.60451	0.00068974	0.0075871
hg38_circ_0027667	0.343067	1.70066	-1.6194	0.00069114	0.0075985
hg38_circ_0070713	0.776989	2.13039	-1.2854	0.0006926	0.0076105
hg38_circ_0050721	9.77506	7.0874	0.48514	0.00069333	0.0076144
hg38_circ_0059426	5.99921	9.66607	-0.55994	0.00069401	0.0076178
hg38_circ_0033873	0.560493	2.22384	-1.5051	0.00069479	0.0076223
hg38_circ_0086121	1.90738	5.07993	-1.1256	0.00069625	0.0076343
hg38_circ_0012284	0.721658	2.26892	-1.2369	0.00069914	0.0076618
hg38_circ_0022886	0.495941	1.72911	-1.4272	0.00070307	0.0077009
hg38_circ_0133617	0.443632	2.41523	-1.7941	0.0007046	0.0077135
hg38_circ_0048369	9.37369	6.23534	0.62557	0.00070942	0.0077621
hg38_circ_0038495	1.25179	3.46406	-1.3136	0.00071121	0.0077653
hg38_circ_0063796	60.9145	65.1037	0.4897	0.00071122	0.0077653
hg38_circ_0083069	3.41388	1.85179	0.94551	0.00071104	0.0077653
hg38_circ_0126215	2.13753	4.31569	-0.83147	0.00071103	0.0077653
hg38_circ_0040799	1.11856	3.83007	-1.3788	0.00071225	0.0077683
hg38_circ_0047813	9.96192	17.7341	-0.79007	0.00071212	0.0077683
hg38_circ_0105484	0.656799	2.61667	-1.4677	0.00071334	0.0077761
hg38_circ_0028208	0.188315	1.10762	-1.6703	0.00071376	0.0077766
hg38_circ_0008002	0.093449	1.07927	-1.997	0.00071771	0.0078154
hg38_circ_0117522	0.0492166	0.804102	-2.0732	0.00071961	0.007832
hg38_circ_0033404	13.8769	20.8703	-0.46524	0.0007212	0.0078452
hg38_circ_0016934	0.351832	1.64353	-1.6268	0.00072241	0.0078541
hg38_circ_0058478	0	1.90024	-2.1645	0.00072327	0.0078594
hg38_circ_0083249	2.84398	6.41632	-0.93486	0.00072608	0.0078858
hg38_circ_0049447	0.0809351	1.80277	-2.1981	0.00072928	0.0079163
hg38_circ_0118802	3.99349	11.8793	-1.3494	0.00073095	0.0079303
hg38_circ_0103998	2.45277	5.53087	-0.95997	0.00073305	0.0079488
hg38_circ_0005554	0.174818	1.17098	-1.8149	0.00073717	0.0079893
hg38_circ_0023777	2.48285	5.33835	-0.94997	0.00074195	0.0080369
hg38_circ_0057919	0.421225	1.80463	-1.5737	0.00074272	0.008041
hg38_circ_0112075	1.08095	2.92415	-1.2495	0.00074597	0.0080719
hg38_circ_0111650	0.192427	1.09438	-1.6936	0.00074721	0.0080811
hg38_circ_0012279	0.15798	1.02731	-1.7725	0.00074818	0.0080829
hg38_circ_0025244	1.9832	4.75919	-1.0054	0.00074856	0.0080829
hg38_circ_0113942	3.87196	6.55134	-0.67047	0.00074821	0.0080829
hg38_circ_0008405	0.381404	2.23736	-1.8124	0.0007503	0.0080954
hg38_circ_0036235	0.439701	1.73732	-1.5417	0.0007505	0.0080954
hg38_circ_0002657	3.53608	6.13262	-0.84182	0.00075503	0.00814
hg38_circ_0029531	18.0513	11.1468	0.71336	0.00075585	0.0081446
hg38_circ_0059919	23.3146	35.5012	-0.58528	0.00075654	0.0081478
hg38_circ_0023807	6.5535	4.16619	0.69261	0.00075867	0.0081664
hg38_circ_0114755	0.545652	2.09646	-1.4774	0.00076062	0.0081831
hg38_circ_0114499	5.0669	8.52116	-0.56857	0.00076256	0.0081997
hg38_circ_0049516	10.4823	7.3448	0.58035	0.0007639	0.0082095
hg38_circ_0103082	0.508068	1.84225	-1.4068	0.00076467	0.0082095
hg38_circ_0134537	0.142172	1.63903	-2.0649	0.00076466	0.0082095
hg38_circ_0030095	2.84774	6.61728	-1.0093	0.00076602	0.008218
hg38_circ_0092856	0.837761	2.74011	-1.3244	0.00076625	0.008218
hg38_circ_0133273	2.02517	5.83891	-1.2335	0.00076934	0.0082468
hg38_circ_0100027	9.88797	15.4235	-0.56214	0.00077041	0.0082539
hg38_circ_0017071	0.474128	2.17874	-1.5736	0.00077187	0.008261
hg38_circ_0041322	12.8224	18.133	-0.46774	0.00077162	0.008261
hg38_circ_0069229	1.13653	3.40552	-1.2449	0.0007723	0.0082613
hg38_circ_0086344	0.471894	1.8808	-1.5212	0.00077394	0.0082745
hg38_circ_0051564	1.77631	4.35061	-1.2153	0.00077624	0.0082948
hg38_circ_0138031	3.78563	8.00898	-0.8972	0.00078021	0.0083329
hg38_circ_0115913	3.8834	7.12976	-0.69299	0.00078253	0.0083534
hg38_circ_0080336	2.83563	6.44195	-1.0687	0.00078407	0.0083568
hg38_circ_0084747	3.64627	6.33142	-0.66188	0.00078381	0.0083568
hg38_circ_0114497	4.63826	7.81431	-0.59395	0.00078375	0.0083568
hg38_circ_0117064	6.03579	11.1883	-0.70266	0.00078979	0.0084134
hg38_circ_0103123	7.02237	12.8654	-0.8104	0.00079824	0.008499
hg38_circ_0100704	51.4767	59.9079	0.53956	0.00079902	0.0085029
hg38_circ_0008347	0.468639	1.90281	-1.4807	0.00080117	0.0085214
hg38_circ_0069602	2.00907	5.38238	-1.4036	0.00080166	0.0085222
hg38_circ_0066983	7.54613	14.1868	-0.75606	0.00080246	0.0085262
hg38_circ_0049628	3.69765	1.85203	0.93585	0.00080626	0.0085623
hg38_circ_0005505	2.57621	6.32953	-1.0572	0.00080951	0.0085899
hg38_circ_0092611	4.12802	7.17946	-0.62691	0.0008097	0.0085899
hg38_circ_0034821	1.78196	4.77696	-1.1419	0.00081599	0.0086436
hg38_circ_0072169	16.8371	24.1568	-0.51562	0.00081521	0.0086436
hg38_circ_0090985	0.410908	2.1516	-1.689	0.00081602	0.0086436
hg38_circ_0032497	1.75838	4.20102	-0.99586	0.00081761	0.0086559
hg38_circ_0000687	0.88143	2.33443	-1.5899	0.00081925	0.0086689
hg38_circ_0107597	3.43767	7.7101	-0.95192	0.00081987	0.008671
hg38_circ_0083026	6.18717	3.42844	0.87568	0.00082041	0.0086722
hg38_circ_0090086	0.0989625	3.01976	-2.0607	0.00082138	0.008678
hg38_circ_0098489	0.0700083	0.742062	-1.9688	0.00082973	0.0087618
hg38_circ_0047415	10.8763	8.13456	0.48062	0.00083197	0.0087809
hg38_circ_0133559	0.916214	2.69113	-1.2098	0.00083656	0.0088248
hg38_circ_0095643	0.0746732	0.944876	-2.0442	0.0008377	0.0088323
hg38_circ_0043536	29.027	44.5846	-0.52589	0.00083831	0.0088342
hg38_circ_0068966	0.544666	1.81849	-1.4567	0.00084099	0.008858
hg38_circ_0024650	0.945184	2.82682	-1.236	0.00084493	0.0088903
hg38_circ_0110660	9.85745	17.4503	-0.71434	0.00084474	0.0088903
hg38_circ_0056361	0.93039	3.48218	-1.482	0.00084838	0.0089175
hg38_circ_0108184	5.88945	3.21997	0.82733	0.00084837	0.0089175
hg38_circ_0075303	2.92654	7.5729	-1.2045	0.00084976	0.0089275
hg38_circ_0014927	1.77617	4.47338	-1.1699	0.00085423	0.0089679
hg38_circ_0031653	0.266148	3.96494	-2.1613	0.00085448	0.0089679
hg38_circ_0131252	0.551687	2.2782	-1.6298	0.00085676	0.0089873
hg38_circ_0037971	17.7095	12.4353	0.52464	0.00085749	0.0089903
hg38_circ_0079011	5.72155	10.1177	-0.63944	0.00085807	0.0089918
hg38_circ_0021581	12.7303	20.4734	-0.60063	0.0008611	0.009019
hg38_circ_0015686	0.671053	2.15676	-1.3333	0.00086345	0.009039
hg38_circ_0004408	0.10631	1.82009	-2.1613	0.00086645	0.0090658
hg38_circ_0080962	100.089	83.3298	0.2892	0.00086922	0.0090901
hg38_circ_0010405	1.99265	0.413377	1.8003	0.00087022	0.009096
hg38_circ_0060060	3.52817	8.25597	-1.2162	0.00087469	0.0091381
hg38_circ_0083946	2.00894	4.21995	-0.81497	0.00087792	0.0091672
hg38_circ_0065208	7.89678	12.6271	-0.59185	0.00087929	0.0091768
hg38_circ_0020155	2.75738	6.06147	-0.89804	0.00088066	0.0091865
hg38_circ_0061105	0.746866	2.48097	-1.3261	0.00088252	0.0092012
hg38_circ_0027906	4.71181	8.08319	-0.73079	0.0008851	0.0092234
hg38_circ_0021477	0.860274	2.52782	-1.232	0.00088692	0.0092377
hg38_circ_0035345	12.8301	7.6795	0.64829	0.00088956	0.0092576
hg38_circ_0048528	0.0659183	0.768648	-2	0.00088973	0.0092576
hg38_circ_0119049	5.72275	12.0403	-0.92608	0.00089172	0.0092736
hg38_circ_0000554	0.923773	3.2219	-1.3557	0.00089275	0.0092796
hg38_circ_0124340	0.180942	1.36493	-1.8689	0.00090392	0.009391
hg38_circ_0017602	1.05388	3.15723	-1.4074	0.00090523	0.0093951
hg38_circ_0108813	3.79262	8.08709	-0.97499	0.0009051	0.0093951
hg38_circ_0039363	1330.07	2504.88	0.66586	0.00090605	0.0093989
hg38_circ_0112253	0.339534	1.44699	-1.4953	0.00090793	0.0094137
hg38_circ_0115285	0.468005	1.85832	-1.4776	0.00090932	0.0094233
hg38_circ_0034634	26.0967	50.7984	-0.89177	0.00091072	0.0094331
hg38_circ_0047065	1.37218	4.37121	-1.2933	0.00091333	0.0094554
hg38_circ_0048652	1.55034	3.96518	-1.0636	0.00091708	0.0094846
hg38_circ_0133540	2.12509	4.05041	-0.70835	0.00091688	0.0094846
hg38_circ_0034790	0.11187	1.17831	-2.0348	0.00091803	0.0094897
hg38_circ_0130047	2.19826	4.7609	-0.88866	0.00092524	0.0095594
hg38_circ_0087322	8.4591	15.3245	-0.71875	0.00092733	0.0095762
hg38_circ_0062031	0.946544	2.58951	-1.3554	0.00093076	0.0096068
hg38_circ_0031137	1.23964	3.81125	-1.2684	0.00093472	0.0096429
hg38_circ_0003000	0.414947	2.25811	-1.7652	0.00093698	0.0096613
hg38_circ_0027171	0.166372	1.24503	-1.8925	0.00093888	0.009676
hg38_circ_0002625	18.9997	13.3502	0.52118	0.00093998	0.0096793
hg38_circ_0007753	23.1037	15.7136	0.56501	0.00094014	0.0096793
[truncated: 1,659 more rows]
