# Supplementary material for: Role of hsa_circ_0000280 in regulating vascular smooth muscle cell function and attenuating neointimal hyperplasia via ELAVL1
Source: Cell Mol Life Sci. 2022 Dec 7;80(1):3. doi: 10.1007/s00018-022-04602-w (PMC9729135; doi:10.1007/s00018-022-04602-w)
Supplement: Supplementary file 2 — Supplementary file2 (XLSX 61 kb) [file 18_2022_4602_MOESM2_ESM.xlsx]

## Sheet: up_HUVEC-HUR.RIP_vs_HUVEC-HUR.I
Differentially expressed circRNAs for: up_HASMC-HUR.RIP_vs_HASMC-HUR.IgG Fold Change cut-off: 2.00 Column A: CircRNAID, the ID of the identified circRNAs by DCC. Column B: Fold change, Absolute Fold change between two samples. Column C: Regulation, it depicts which sample has greater or lower intensity values wrt other sample. Column D–E: Junction reads of each sample. Column F–G: Normalized Inte…
HUR.RIP_vs_HUR.IgG 2.00 up regulated circRNAs
	Fold change and Regulation		Junction reads		Normalized Intensity		Annotations
CircRNAID	Fold Change	Regulation	[HUR.RIP](raw)	[HUR.IgG](raw)	[HUR.RIP](normalized)	[HUR.IgG](normalized)	chrom	txStart	txEnd	strand	circBaseID	source	best_transcript	GeneName	Catalog	predicted_sequence_length	circRNA-associated diseases
chr3:47651556-47651817-	55.4043	up	7	0	2.80735	-2.98457	chr3	47651555	47651817	-	hsa_circ_0065242	circBase	NM_003074	SMARCC1	exonic	262
chr7:143080249-143080415+	55.4043	up	7	0	2.80735	-2.98457	chr7	143080248	143080415	+		novel	NM_003461	ZYX	sense overlapping	167
chr7:158580695-158591763-	55.4043	up	7	0	2.80735	-2.98457	chr7	158580694	158591763	-	hsa_circ_0001777	circBase	NM_020728	ESYT2	exonic	417
chr19:47856011-47865950+	47.4894	up	6	0	2.58496	-2.98457	chr19	47856010	47865950	+	hsa_circ_0109754	circBase	NM_014681	DHX34	exonic	1870
chr11:36248635-36248980+	39.5745	up	5	0	2.32193	-2.98457	chr11	36248634	36248980	+	hsa_circ_0006988	circBase	NM_174902	LDLRAD3	exonic	346
chr17:20107646-20109225+	39.5745	up	5	0	2.32193	-2.98457	chr17	20107645	20109225	+	hsa_circ_0000745	circBase	NM_152904	SPECC1	exonic	1580	Cerebellar neurodegeneration, Waldenstrom Macroglobulinemia (WM), breast cancer, cardiac hypertrophy, cardiomyopathy, colorectal cancer, coronary artery disease, heart failure, hepatocellular carcinoma (HCC), lung cancer, myeloproliferative disorder, myocardial infarction, ovarian cancer (OC), retinitis pigmentosa (RP), rhabdomyosarcoma, schizophrenia
chr18:12999420-13042333+	39.5745	up	5	0	2.32193	-2.98457	chr18	12999419	13042333	+	hsa_circ_0046999	circBase	NM_032142	CEP192	exonic	2071
chr19:50902108-50902741+	39.5745	up	5	0	2.32193	-2.98457	chr19	50902107	50902741	+	hsa_circ_0052012	circBase	NM_002691	POLD1	exonic	317
chr2:69565030-69573131-	39.5745	up	5	0	2.32193	-2.98457	chr2	69565029	69573131	-	hsa_circ_0005504	circBase	NM_002056	GFPT1	exonic	473
chr3:196863413-196876667-	39.5745	up	5	0	2.32193	-2.98457	chr3	196863412	196876667	-	hsa_circ_0123254	circBase	NM_004087	DLG1	exonic	537
chr1:17263132-17263368+	31.6596	up	4	0	2	-2.98457	chr1	17263131	17263368	+		novel	ENST00000375541	CROCC	exonic	237
chr1:208315674-208391347-	31.6596	up	4	0	2	-2.98457	chr1	208315673	208391347	-	hsa_circ_0111796	circBase	NM_025179	PLXNA2	exonic	1586
chr1:247319708-247323115-	31.6596	up	4	0	2	-2.98457	chr1	247319707	247323115	-	hsa_circ_0112879	circBase	NM_001243740	ZNF124	sense overlapping	3408
chr11:18312989-18314523-	31.6596	up	4	0	2	-2.98457	chr11	18312988	18314523	-	hsa_circ_0000280	circBase	NM_007216	HPS5	exonic	656
chr11:32948703-32956981+	31.6596	up	4	0	2	-2.98457	chr11	32948702	32956981	+	hsa_circ_0021570	circBase	NM_001076786	QSER1	exonic	3968
chr11:108172375-108202764+	31.6596	up	4	0	2	-2.98457	chr11	108172374	108202764	+	hsa_circ_0094915	circBase	NM_000051	ATM	exonic	2611
chr12:1136914-1137738+	31.6596	up	4	0	2	-2.98457	chr12	1136913	1137738	+	hsa_circ_0000373	circBase	NM_178039	ERC1	exonic	825	Cerebellar neurodegeneration, acute myeloid leukemia (AML), cardiac hypertrophy, epithelial ovarian cancer (EOC), esophageal cancer, non-alcoholic fatty liver disease (NAFLD), pancreatic cancer, pituitary adenoma, prostate cancer
chr12:32734894-32764217+	31.6596	up	4	0	2	-2.98457	chr12	32734893	32764217	+	hsa_circ_0098409	circBase	NM_139241	FGD4	exonic	1246
chr12:124846672-124848345-	31.6596	up	4	0	2	-2.98457	chr12	124846671	124848345	-	hsa_circ_0005082	circBase	NM_006312	NCOR2	exonic	293
chr13:96636058-96651561-	31.6596	up	4	0	2	-2.98457	chr13	96636057	96651561	-	hsa_circ_0030632	circBase	NM_020121	UGGT2	exonic	432
chr13:98649785-98658602+	31.6596	up	4	0	2	-2.98457	chr13	98649784	98658602	+	hsa_circ_0101098	circBase	NM_002271	IPO5	exonic	803
chr14:21971316-21972024-	31.6596	up	4	0	2	-2.98457	chr14	21971315	21972024	-	hsa_circ_0000523	circBase	NM_019852	METTL3	exonic	623
chr15:25285950-25287662+	31.6596	up	4	0	2	-2.98457	chr15	25285949	25287662	+	hsa_circ_0103184	circBase	ENST00000552781	RP11-701H24.10	intronic	1713
chr16:66544852-66551118-	31.6596	up	4	0	2	-2.98457	chr16	66544851	66551118	-		novel	NM_004614	TK2	sense overlapping	6267
chr17:43552466-43553092-	31.6596	up	4	0	2	-2.98457	chr17	43552465	43553092	-	hsa_circ_0044177	circBase	NM_014798	PLEKHM1	exonic	627
chr18:45391430-45423180-	31.6596	up	4	0	2	-2.98457	chr18	45391429	45423180	-	hsa_circ_0000847	circBase	NM_005901	SMAD2	exonic	783	Cerebellar neurodegeneration, Waldenstrom Macroglobulinemia (WM), acute myeloid leukemia (AML), breast cancer, cardiac hypertrophy, cardiomyopathy, colorectal cancer, coronary artery disease, epithelial ovarian cancer (EOC), esophageal cancer, head and neck squamous cell carcinoma (HNSCC), heart failure, hepatocellular carcinoma (HCC), lung cancer, malignant melanoma, myeloproliferative disorder,…
chr19:1147308-1154401-	31.6596	up	4	0	2	-2.98457	chr19	1147307	1154401	-	hsa_circ_0009130	circBase	NM_014963	SBNO2	exonic	405
chr19:12923897-12924379+	31.6596	up	4	0	2	-2.98457	chr19	12923896	12924379	+	hsa_circ_0109089	circBase	NM_006397	RNASEH2A	sense overlapping	483
chr2:173369253-173369529+	31.6596	up	4	0	2	-2.98457	chr2	173369252	173369529	+		novel	NM_000210	ITGA6	sense overlapping	277
chr2:197777606-197787849-	31.6596	up	4	0	2	-2.98457	chr2	197777605	197787849	-	hsa_circ_0004191	circBase	ENST00000374738	PGAP1	intronic	10244
chr4:40936473-40947087-	31.6596	up	4	0	2	-2.98457	chr4	40936472	40947087	-	hsa_circ_0008453	circBase	NM_173075	APBB2	exonic	353
chr4:145573757-145580990+	31.6596	up	4	0	2	-2.98457	chr4	145573756	145580990	+		novel	NM_022475	HHIP	exonic	552
chr5:176963359-176966148-	31.6596	up	4	0	2	-2.98457	chr5	176963358	176966148	-	hsa_circ_0002972	circBase	NR_024019	FAM193B	exonic	866
chr6:132271242-132271483-	31.6596	up	4	0	2	-2.98457	chr6	132271241	132271483	-		novel	NM_001901	CTGF	sense overlapping	242
chr6:151669846-151674887+	31.6596	up	4	0	2	-2.98457	chr6	151669845	151674887	+	hsa_circ_0078299	circBase	NM_005100	AKAP12	exonic	5042
chr8:20078873-20079051+	31.6596	up	4	0	2	-2.98457	chr8	20078872	20079051	+		novel	ENST00000521442	ATP6V1B2	intronic	179
chr8:52773405-52773806-	31.6596	up	4	0	2	-2.98457	chr8	52773404	52773806	-	hsa_circ_0001801	circBase	NM_052937	PCMTD1	exonic	402	Alzheimer's disease, PFV-1 infection, acute lymphoblastic leukemia (ALL), acute myeloid leukemia (AML), cardiac hypertrophy, colorectal cancer, hepatocellular carcinoma (HCC), lung cancer, multiple myeloma (MM), non-alcoholic fatty liver disease (NAFLD), pancreatic cancer, prostate cancer, testicular germ cell tumor, uterine leiomyoma (ULM)
chr8:131370263-131374017-	31.6596	up	4	0	2	-2.98457	chr8	131370262	131374017	-	hsa_circ_0085616	circBase	NM_001247996	ASAP1	exonic	229
chr9:14112998-14204336-	31.6596	up	4	0	2	-2.98457	chr9	14112997	14204336	-		novel	NM_005596	NFIB	sense overlapping	91339
chr9:134305477-134308181+	31.6596	up	4	0	2	-2.98457	chr9	134305476	134308181	+	hsa_circ_0001895	circBase	NM_013318	PRRC2B	exonic	348	acute myeloid leukemia (AML), breast cancer, colorectal cancer, epithelial ovarian cancer (EOC), hepatocellular carcinoma (HCC), kidney cancer, lung cancer, malignant melanoma, prostate cancer, retinitis pigmentosa (RP)
chrX:54662668-54662860+	31.6596	up	4	0	2	-2.98457	chrX	54662667	54662860	+	hsa_circ_0140421	circBase			intergenic	193
chr1:1747195-1756938-	23.7447	up	3	0	1.58496	-2.98457	chr1	1747194	1756938	-	hsa_circ_0000008	circBase	NM_002074	GNB1	exonic	249
chr1:27269151-27269556+	23.7447	up	3	0	1.58496	-2.98457	chr1	27269150	27269556	+	hsa_circ_0005087	circBase	NM_006600	NUDC	exonic	312
chr1:28785596-28793046+	23.7447	up	3	0	1.58496	-2.98457	chr1	28785595	28793046	+	hsa_circ_0005406	circBase	NM_023923	PHACTR4	sense overlapping	7451
chr1:40758975-40759176+	23.7447	up	3	0	1.58496	-2.98457	chr1	40758974	40759176	+		novel	NM_005857	ZMPSTE24	sense overlapping	202
chr1:42041215-42050989-	23.7447	up	3	0	1.58496	-2.98457	chr1	42041214	42050989	-	hsa_circ_0011950	circBase	NM_024503	HIVEP3	exonic	5728
chr1:114948032-114952938-	23.7447	up	3	0	1.58496	-2.98457	chr1	114948031	114952938	-	hsa_circ_0110541	circBase	NM_015906	TRIM33	exonic	707
chr1:115248830-115248986-	23.7447	up	3	0	1.58496	-2.98457	chr1	115248829	115248986	-		novel	NM_002524	NRAS	sense overlapping	157
chr10:35426710-35441308+	23.7447	up	3	0	1.58496	-2.98457	chr10	35426709	35441308	+	hsa_circ_0008851	circBase	NR_051973	CREM	intronic	14599
chr10:35437296-35495979+	23.7447	up	3	0	1.58496	-2.98457	chr10	35437295	35495979	+		novel	NM_181571	CREM	exonic	711
chr10:43654163-43662546+	23.7447	up	3	0	1.58496	-2.98457	chr10	43654162	43662546	+	hsa_circ_0007256	circBase	NM_018590	CSGALNACT2	exonic	593
chr10:51606988-51620382-	23.7447	up	3	0	1.58496	-2.98457	chr10	51606987	51620382	-	hsa_circ_0018376	circBase	NM_006327	TIMM23	exonic	408
chr10:69748420-69804320-	23.7447	up	3	0	1.58496	-2.98457	chr10	69748419	69804320	-	hsa_circ_0009151	circBase	NM_015601	HERC4	exonic	1580
chr10:91511103-91522592+	23.7447	up	3	0	1.58496	-2.98457	chr10	91511102	91522592	+	hsa_circ_0019079	circBase	NM_016195	KIF20B	exonic	893
chr10:103557737-103560157-	23.7447	up	3	0	1.58496	-2.98457	chr10	103557736	103560157	-	hsa_circ_0092436	circBase	NM_012215	MGEA5	exonic	948
chr10:120797754-120801535-	23.7447	up	3	0	1.58496	-2.98457	chr10	120797753	120801535	-		novel	NM_003750	EIF3A	sense overlapping	3782
chr11:19854030-19914140+	23.7447	up	3	0	1.58496	-2.98457	chr11	19854029	19914140	+	hsa_circ_0021483	circBase	NM_145117	NAV2	exonic	664
chr11:33620366-33640208+	23.7447	up	3	0	1.58496	-2.98457	chr11	33620365	33640208	+	hsa_circ_0095735	circBase	NM_012194	KIAA1549L	exonic	658
chr11:35160814-35250819+	23.7447	up	3	0	1.58496	-2.98457	chr11	35160813	35250819	+		novel	NM_000610	CD44	sense overlapping	90006
chr11:46098305-46113774-	23.7447	up	3	0	1.58496	-2.98457	chr11	46098304	46113774	-	hsa_circ_0000296	circBase	NM_016621	PHF21A	exonic	277	Cerebellar neurodegeneration, acute myeloid leukemia (AML), cardiac hypertrophy, epithelial ovarian cancer (EOC), esophageal cancer, non-alcoholic fatty liver disease (NAFLD), pancreatic cancer, pituitary adenoma, prostate cancer
chr11:47493743-47522484-	23.7447	up	3	0	1.58496	-2.98457	chr11	47493742	47522484	-		novel	NM_001172639	CELF1	exonic	1731
chr11:47752926-47767946-	23.7447	up	3	0	1.58496	-2.98457	chr11	47752925	47767946	-		novel	NM_015308	FNBP4	exonic	1102
chr11:57439493-57450015+	23.7447	up	3	0	1.58496	-2.98457	chr11	57439492	57450015	+		PMID:25070500	NM_015457	ZDHHC5	exonic	1296
chr11:62294574-62294776-	23.7447	up	3	0	1.58496	-2.98457	chr11	62294573	62294776	-		novel	ENST00000530124	AHNAK	intronic	203
chr11:65201950-65211534+	23.7447	up	3	0	1.58496	-2.98457	chr11	65201949	65211534	+		novel	NR_131012	NEAT1	sense overlapping	9585
chr11:75277775-75277946+	23.7447	up	3	0	1.58496	-2.98457	chr11	75277774	75277946	+		novel	NM_001235	SERPINH1	sense overlapping	172
chr12:24964751-24965748-	23.7447	up	3	0	1.58496	-2.98457	chr12	24964750	24965748	-		novel	NM_005504	BCAT1	sense overlapping	998
chr12:26780966-26869175-	23.7447	up	3	0	1.58496	-2.98457	chr12	26780965	26869175	-	hsa_circ_0098228	circBase	NM_002223	ITPR2	exonic	2539
chr12:109046048-109048186-	23.7447	up	3	0	1.58496	-2.98457	chr12	109046047	109048186	-	hsa_circ_0000437	circBase	NM_014325	CORO1C	exonic	251	Alzheimer's disease, Burkitt lymphoma, Down syndrome (DS), Hodgkin's lymphoma, acute lymphoblastic leukemia (ALL), acute myeloid leukemia (AML), acute promyelocytic leukemia (APL), adenoma, breast cancer, cardiac hypertrophy, cervical cancer, cholangiocarcinoma, chronic lymphocytic leukemia (CLL), colorectal cancer, diffuse large B-cell lymphoma (DLBCL), epithelial ovarian cancer (EOC), facioscap…
chr12:116457159-116457711-	23.7447	up	3	0	1.58496	-2.98457	chr12	116457158	116457711	-		novel	NM_015335	MED13L	sense overlapping	553
chr12:116668238-116675510-	23.7447	up	3	0	1.58496	-2.98457	chr12	116668237	116675510	-	hsa_circ_0000442	circBase	NM_015335	MED13L	sense overlapping	7273	bladder cancer, cardiac hypertrophy, chronic myeloid leukemia (CML), colorectal cancer, diffuse large B-cell lymphoma (DLBCL), pancreatic cancer, prostate cancer, psoriasis, uterine leiomyoma (ULM)
chr13:96529533-96592345-	23.7447	up	3	0	1.58496	-2.98457	chr13	96529532	96592345	-	hsa_circ_0101065	circBase	NM_020121	UGGT2	exonic	1796
chr14:100316461-100317372+	23.7447	up	3	0	1.58496	-2.98457	chr14	100316460	100317372	+	hsa_circ_0101156	circBase	ENST00000556947	EML1	exonic	392
chr15:39889051-39889220+	23.7447	up	3	0	1.58496	-2.98457	chr15	39889050	39889220	+		novel	NM_003246	THBS1	sense overlapping	170
chr15:50592986-50593565-	23.7447	up	3	0	1.58496	-2.98457	chr15	50592985	50593565	-	hsa_circ_0002551	circBase	NM_002041	GABPB1	exonic	262
chr15:50763830-50786477-	23.7447	up	3	0	1.58496	-2.98457	chr15	50763829	50786477	-		novel	uc001zyo.1	AX746640	sense overlapping	22648
chr15:57896467-57931743+	23.7447	up	3	0	1.58496	-2.98457	chr15	57896466	57931743	+		novel	NM_152451	MYZAP	exonic	1044
chr15:63821213-63866602+	23.7447	up	3	0	1.58496	-2.98457	chr15	63821212	63866602	+	hsa_circ_0104109	circBase	NR_046341	USP3	exonic	1158
chr15:94841430-94841959+	23.7447	up	3	0	1.58496	-2.98457	chr15	94841429	94841959	+	hsa_circ_0000657	circBase	NM_018349	MCTP2	exonic	530
chr17:64802906-64803061+	23.7447	up	3	0	1.58496	-2.98457	chr17	64802905	64803061	+		novel	NM_002737	PRKCA	sense overlapping	156
chr18:3255759-3256150+	23.7447	up	3	0	1.58496	-2.98457	chr18	3255758	3256150	+		novel	NM_001303047	MYL12A	sense overlapping	392
chr18:22901972-22902151-	23.7447	up	3	0	1.58496	-2.98457	chr18	22901971	22902151	-	hsa_circ_0108120	circBase	NM_015461	ZNF521	exonic	180
chr18:77170403-77171501+	23.7447	up	3	0	1.58496	-2.98457	chr18	77170402	77171501	+	hsa_circ_0048023	circBase	NM_006162	NFATC1	exonic	1099
chr19:1105413-1105697+	23.7447	up	3	0	1.58496	-2.98457	chr19	1105412	1105697	+		novel	NM_002085	GPX4	sense overlapping	285
chr19:1555682-1555876-	23.7447	up	3	0	1.58496	-2.98457	chr19	1555681	1555876	-		novel	NM_203304	MEX3D	sense overlapping	195
chr19:3381710-3435205+	23.7447	up	3	0	1.58496	-2.98457	chr19	3381709	3435205	+		novel	NM_005597	NFIC	exonic	928
chr19:12825635-12826553-	23.7447	up	3	0	1.58496	-2.98457	chr19	12825634	12826553	-	hsa_circ_0000894	circBase	NM_013433	TNPO2	exonic	565	B-cell chronic lymphocytic leukemia, Cerebellar neurodegeneration, Hodgkin's lymphoma, Intrahepatic cholangiocarcinoma (ICC), acute lymphoblastic leukemia (ALL), acute myeloid leukemia (AML), acute promyelocytic leukemia (APL), adrenocortical carcinoma, asthma, autism spectrum disorder (ASD), bladder cancer, breast cancer, cardiac hypertrophy, chronic lymphocytic leukemia (CLL), chronic pancreati…
chr19:17212470-17213367+	23.7447	up	3	0	1.58496	-2.98457	chr19	17212469	17213367	+	hsa_circ_0000907	circBase	NM_004145	MYO9B	exonic	898	Cerebellar neurodegeneration, acute myeloid leukemia (AML), cardiac hypertrophy, epithelial ovarian cancer (EOC), esophageal cancer, non-alcoholic fatty liver disease (NAFLD), pancreatic cancer, pituitary adenoma, prostate cancer
chr19:45781181-45783992+	23.7447	up	3	0	1.58496	-2.98457	chr19	45781180	45783992	+	hsa_circ_0004440	circBase	NM_031417	MARK4	exonic	490
chr2:85875053-85875976+	23.7447	up	3	0	1.58496	-2.98457	chr2	85875052	85875976	+	hsa_circ_0121096	circBase	NM_001256725	USP39	exonic	180
chr2:224743246-224749466-	23.7447	up	3	0	1.58496	-2.98457	chr2	224743245	224749466	-	hsa_circ_0119228	circBase	T208668	G048250	exonic	544
chr2:227729320-227779067+	23.7447	up	3	0	1.58496	-2.98457	chr2	227729319	227779067	+	hsa_circ_0058495	circBase	NM_032276	RHBDD1	exonic	946
chr20:418070-422687-	23.7447	up	3	0	1.58496	-2.98457	chr20	418069	422687	-		novel	NM_144628	TBC1D20	sense overlapping	4618
chr20:34300941-34313077-	23.7447	up	3	0	1.58496	-2.98457	chr20	34300940	34313077	-	hsa_circ_0008143	circBase	NM_004902	RBM39	exonic	758
chr21:27348314-27354683+	23.7447	up	3	0	1.58496	-2.98457	chr21	27348313	27354683	+		novel	NM_000484	APP	antisense	6370
chr21:27394313-27423371-	23.7447	up	3	0	1.58496	-2.98457	chr21	27394312	27423371	-		novel	NM_000484	APP	sense overlapping	29059
chr21:46275125-46281186-	23.7447	up	3	0	1.58496	-2.98457	chr21	46275124	46281186	-	hsa_circ_0001200	circBase	NM_004339	PTTG1IP	exonic	328
chr3:64547254-64635454-	23.7447	up	3	0	1.58496	-2.98457	chr3	64547253	64635454	-		novel	NM_182920	ADAMTS9	exonic	3235
chr3:98568305-98600611-	23.7447	up	3	0	1.58496	-2.98457	chr3	98568304	98600611	-	hsa_circ_0066631	circBase	NM_080927	DCBLD2	exonic	366
chr3:169814960-169840532-	23.7447	up	3	0	1.58496	-2.98457	chr3	169814959	169840532	-	hsa_circ_0122669	circBase	NM_024947	PHC3	sense overlapping	25573
chr3:169854207-169867032-	23.7447	up	3	0	1.58496	-2.98457	chr3	169854206	169867032	-	hsa_circ_0001359	circBase	NM_024947	PHC3	exonic	505	B-cell chronic lymphocytic leukemia, Hodgkin's lymphoma, Intrahepatic cholangiocarcinoma (ICC), acute lymphoblastic leukemia (ALL), acute myeloid leukemia (AML), acute promyelocytic leukemia (APL), adrenocortical carcinoma, autism spectrum disorder (ASD), bladder cancer, breast cancer, cardiac hypertrophy, chronic lymphocytic leukemia (CLL), chronic pancreatitis, colorectal cancer, gastric cancer…
chr3:172013153-172028671+	23.7447	up	3	0	1.58496	-2.98457	chr3	172013152	172028671	+	hsa_circ_0067997	circBase	NM_022763	FNDC3B	exonic	405
chr3:196214270-196215554-	23.7447	up	3	0	1.58496	-2.98457	chr3	196214269	196215554	-	hsa_circ_0123217	circBase	NM_152617	RNF168	exonic	257
chr4:1902353-1920350+	23.7447	up	3	0	1.58496	-2.98457	chr4	1902352	1920350	+	hsa_circ_0004156	circBase	NM_007331	WHSC1	exonic	1439
chr4:38091553-38104778+	23.7447	up	3	0	1.58496	-2.98457	chr4	38091552	38104778	+	hsa_circ_0001402	circBase	NM_015173	TBC1D1	exonic	507
chr4:108834097-108834256+	23.7447	up	3	0	1.58496	-2.98457	chr4	108834096	108834256	+		novel	NM_152621	SGMS2	sense overlapping	160
chr4:170458960-170477246-	23.7447	up	3	0	1.58496	-2.98457	chr4	170458959	170477246	-	hsa_circ_0003196	circBase	NM_012224	NEK1	exonic	399
chr5:54941617-54960691-	23.7447	up	3	0	1.58496	-2.98457	chr5	54941616	54960691	-	hsa_circ_0008731	circBase	NR_047649	SLC38A9	exonic	641
chr5:88017779-88017941-	23.7447	up	3	0	1.58496	-2.98457	chr5	88017778	88017941	-		novel	NM_002397	MEF2C	sense overlapping	163
chr5:95923077-95923228+	23.7447	up	3	0	1.58496	-2.98457	chr5	95923076	95923228	+		novel	ENST00000505143	CAST	intronic	152
chr5:123974826-124036962-	23.7447	up	3	0	1.58496	-2.98457	chr5	123974825	124036962	-	hsa_circ_0073716	circBase	NM_020747	ZNF608	exonic	3626
chr5:135382540-135397268+	23.7447	up	3	0	1.58496	-2.98457	chr5	135382539	135397268	+	hsa_circ_0074041	circBase	NM_000358	TGFBI	exonic	1527
chr5:176636637-176639196+	23.7447	up	3	0	1.58496	-2.98457	chr5	176636636	176639196	+	hsa_circ_0075161	circBase	NM_022455	NSD1	exonic	2560
chr6:31238163-31323269-	23.7447	up	3	0	1.58496	-2.98457	chr6	31238162	31323269	-		novel	NM_002117	HLA-C	sense overlapping	85107
chr6:112479934-112513052-	23.7447	up	3	0	1.58496	-2.98457	chr6	112479933	112513052	-		novel	NM_002290	LAMA4	exonic	1293
chr6:158487476-158505206+	23.7447	up	3	0	1.58496	-2.98457	chr6	158487475	158505206	+		novel	NM_003898	SYNJ2	exonic	1683
chr6:168271063-168281197+	23.7447	up	3	0	1.58496	-2.98457	chr6	168271062	168281197	+	hsa_circ_0131318	circBase	NM_001291964	MLLT4	exonic	599
chr7:2765301-2765476-	23.7447	up	3	0	1.58496	-2.98457	chr7	2765300	2765476	-		novel	ENST00000489665	AMZ1	antisense	176
chr7:123324540-123349277-	23.7447	up	3	0	1.58496	-2.98457	chr7	123324539	123349277	-		novel	NM_003941	WASL	sense overlapping	24738
chr7:156994415-157018233+	23.7447	up	3	0	1.58496	-2.98457	chr7	156994414	157018233	+	hsa_circ_0133799	circBase	NM_014671	UBE3C	exonic	902
chr9:114176175-114190441-	23.7447	up	3	0	1.58496	-2.98457	chr9	114176174	114190441	-		PMID:25242744	NM_001080398	KIAA0368	exonic	1149
chr9:134312007-134314448+	23.7447	up	3	0	1.58496	-2.98457	chr9	134312006	134314448	+	hsa_circ_0005871	circBase	NM_013318	PRRC2B	exonic	176
chrX:20181082-20194616-	23.7447	up	3	0	1.58496	-2.98457	chrX	20181081	20194616	-	hsa_circ_0140079	circBase	NM_004586	RPS6KA3	exonic	907
chrX:148853051-148853269+	23.7447	up	3	0	1.58496	-2.98457	chrX	148853050	148853269	+		novel			intergenic	219
chr1:1197550-1198766-	15.8298	up	2	0	1	-2.98457	chr1	1197549	1198766	-		novel	ENST00000477894	UBE2J2	exonic	262
chr1:1747195-1770677-	15.8298	up	2	0	1	-2.98457	chr1	1747194	1770677	-	hsa_circ_0008702	circBase	NM_002074	GNB1	exonic	298
chr1:11982987-11983412-	15.8298	up	2	0	1	-2.98457	chr1	11982986	11983412	-		novel	NM_138346	KIAA2013	sense overlapping	426
chr1:12359259-12382803+	15.8298	up	2	0	1	-2.98457	chr1	12359258	12382803	+	hsa_circ_0009973	circBase	NM_015378	VPS13D	exonic	1882
chr1:21143885-21191755-	15.8298	up	2	0	1	-2.98457	chr1	21143884	21191755	-		novel	NM_003760	EIF4G3	exonic	1893
chr1:21377359-21437876-	15.8298	up	2	0	1	-2.98457	chr1	21377358	21437876	-	hsa_circ_0000026	circBase	NM_003760	EIF4G3	exonic	190
chr1:23107914-23111569+	15.8298	up	2	0	1	-2.98457	chr1	23107913	23111569	+	hsa_circ_0004085	circBase	NM_004442	EPHB2	exonic	750
chr1:24077335-24079008+	15.8298	up	2	0	1	-2.98457	chr1	24077334	24079008	+		novel	NM_003198	TCEB3	exonic	1298
chr1:28564418-28564606+	15.8298	up	2	0	1	-2.98457	chr1	28564417	28564606	+		novel	ENST00000468425	ATPIF1	intronic	189
chr1:32381496-32385259-	15.8298	up	2	0	1	-2.98457	chr1	32381495	32385259	-	hsa_circ_0007364	circBase	NM_080391	PTP4A2	exonic	782
chr1:36469942-36506042+	15.8298	up	2	0	1	-2.98457	chr1	36469941	36506042	+	hsa_circ_0011639	circBase	NM_024852	AGO3	exonic	1514
chr1:39800614-39800788+	15.8298	up	2	0	1	-2.98457	chr1	39800613	39800788	+		novel	ENST00000317713	MACF1	intronic	175
chr1:39815150-39854330+	15.8298	up	2	0	1	-2.98457	chr1	39815149	39854330	+		novel	NM_012090	MACF1	exonic	5001
chr1:39844875-39854330+	15.8298	up	2	0	1	-2.98457	chr1	39844874	39854330	+		novel	NM_012090	MACF1	exonic	2540
chr1:65309919-65310436-	15.8298	up	2	0	1	-2.98457	chr1	65309918	65310436	-		novel	ENST00000465376	JAK1	intronic	518
chr1:67423742-67428843+	15.8298	up	2	0	1	-2.98457	chr1	67423741	67428843	+	hsa_circ_0113954	circBase	NM_020948	MIER1	exonic	433
chr1:109766600-109772194+	15.8298	up	2	0	1	-2.98457	chr1	109766599	109772194	+		novel	NM_006513	SARS	exonic	311
chr1:117910326-117910591+	15.8298	up	2	0	1	-2.98457	chr1	117910325	117910591	+		novel	NM_006699	MAN1A2	sense overlapping	266
chr1:155348072-155385714-	15.8298	up	2	0	1	-2.98457	chr1	155348071	155385714	-	hsa_circ_0002897	circBase	NM_018489	ASH1L	exonic	504
chr1:155365250-155429689-	15.8298	up	2	0	1	-2.98457	chr1	155365249	155429689	-	hsa_circ_0014584	circBase	NM_018489	ASH1L	exonic	1119
chr1:155823067-155823597-	15.8298	up	2	0	1	-2.98457	chr1	155823066	155823597	-	hsa_circ_0000139	circBase	NM_032292	GON4L	exonic	531
chr1:157029588-157029783-	15.8298	up	2	0	1	-2.98457	chr1	157029587	157029783	-		novel	ENST00000379752	RP11-110J1.2	sense overlapping	196
chr1:163114366-163114849-	15.8298	up	2	0	1	-2.98457	chr1	163114365	163114849	-		novel	ENST00000469495	RGS5	intronic	484
chr1:174188263-174190302+	15.8298	up	2	0	1	-2.98457	chr1	174188262	174190302	+	hsa_circ_0008141	circBase	NM_014857	RABGAP1L	exonic	364
chr1:180165772-180165938+	15.8298	up	2	0	1	-2.98457	chr1	180165771	180165938	+		novel	NM_001004128	QSOX1	intronic	167
chr1:183072477-183072686+	15.8298	up	2	0	1	-2.98457	chr1	183072476	183072686	+		novel	NM_002293	LAMC1	sense overlapping	210
chr1:213037735-213058738+	15.8298	up	2	0	1	-2.98457	chr1	213037734	213058738	+		novel	NM_014053	FLVCR1	sense overlapping	21004
chr1:214549562-214560265-	15.8298	up	2	0	1	-2.98457	chr1	214549561	214560265	-		novel	NM_005401	PTPN14	exonic	1920
chr1:227178862-227179051-	15.8298	up	2	0	1	-2.98457	chr1	227178861	227179051	-		novel	NM_003607	CDC42BPA	sense overlapping	190
chr10:14861131-14870271-	15.8298	up	2	0	1	-2.98457	chr10	14861130	14870271	-		novel	NM_001029954	CDNF	sense overlapping	9141
chr10:22617580-22618035+	15.8298	up	2	0	1	-2.98457	chr10	22617579	22618035	+		novel	NM_005180	BMI1	sense overlapping	456
chr10:28149554-28233891-	15.8298	up	2	0	1	-2.98457	chr10	28149553	28233891	-		novel	NM_001290020	ARMC4	exonic	1635
chr10:31661947-31676195+	15.8298	up	2	0	1	-2.98457	chr10	31661946	31676195	+	hsa_circ_0000228	circBase	ENST00000437844	ZEB1	exonic	299
chr10:31661947-31750166+	15.8298	up	2	0	1	-2.98457	chr10	31661946	31750166	+	hsa_circ_0000230	circBase	ENST00000437844	ZEB1	exonic	500	Alzheimer's disease, B-cell chronic lymphocytic leukemia, Cerebellar neurodegeneration, Duchenne muscular dystrophy (DMD), Glomerulosclerosis, Hodgkin's lymphoma, Intrahepatic cholangiocarcinoma (ICC), Oral Carcinoma, Waldenstrom Macroglobulinemia (WM), acute lymphoblastic leukemia (ALL), acute myeloid leukemia (AML), acute promyelocytic leukemia (APL), adrenocortical carcinoma, anaplastic thyroi…
chr10:38120160-38146176-	15.8298	up	2	0	1	-2.98457	chr10	38120159	38146176	-		novel	NM_021045	ZNF248	sense overlapping	26017
chr10:43977885-43978050+	15.8298	up	2	0	1	-2.98457	chr10	43977884	43978050	+		novel	NR_026693	ZNF487	sense overlapping	166
chr10:69726440-69773943-	15.8298	up	2	0	1	-2.98457	chr10	69726439	69773943	-	hsa_circ_0093906	circBase	NM_015601	HERC4	exonic	1018
chr10:79163620-79163781-	15.8298	up	2	0	1	-2.98457	chr10	79163619	79163781	-		novel	NM_002247	KCNMA1	exonic	162
chr10:92672298-92672470-	15.8298	up	2	0	1	-2.98457	chr10	92672297	92672470	-		novel	NM_014391	ANKRD1	sense overlapping	173
chr10:95140976-95148911-	15.8298	up	2	0	1	-2.98457	chr10	95140975	95148911	-	hsa_circ_0005898	circBase	NM_013451	MYOF	exonic	420
chr11:2128681-2128839-	15.8298	up	2	0	1	-2.98457	chr11	2128680	2128839	-		novel			intergenic	159
chr11:9225207-9229179-	15.8298	up	2	0	1	-2.98457	chr11	9225206	9229179	-	hsa_circ_0004099	circBase	NM_015213	DENND5A	exonic	840
chr11:9983504-10011142-	15.8298	up	2	0	1	-2.98457	chr11	9983503	10011142	-	hsa_circ_0096900	circBase	NM_030962	SBF2	exonic	564
chr11:9983504-10064528-	15.8298	up	2	0	1	-2.98457	chr11	9983503	10064528	-	hsa_circ_0021227	circBase	NM_030962	SBF2	exonic	1719
chr11:18354707-18357493+	15.8298	up	2	0	1	-2.98457	chr11	18354706	18357493	+		novel	NM_005316	GTF2H1	sense overlapping	2787
chr11:22903927-22904132-	15.8298	up	2	0	1	-2.98457	chr11	22903926	22904132	-		novel	T056089	G012941	intronic	206
chr11:47254365-47256963+	15.8298	up	2	0	1	-2.98457	chr11	47254364	47256963	+	hsa_circ_0021955	circBase	NM_000107	DDB2	exonic	567
chr11:47446187-47447480-	15.8298	up	2	0	1	-2.98457	chr11	47446186	47447480	-		novel	NM_002804	PSMC3	sense overlapping	1294
chr11:59421456-59434437-	15.8298	up	2	0	1	-2.98457	chr11	59421455	59434437	-		novel	NM_152716	PATL1	exonic	1106
chr11:62284656-62293535-	15.8298	up	2	0	1	-2.98457	chr11	62284655	62293535	-		novel	ENST00000530124	AHNAK	intronic	8880
chr11:62292868-62293373-	15.8298	up	2	0	1	-2.98457	chr11	62292867	62293373	-		novel	ENST00000530124	AHNAK	intronic	506
chr11:62293729-62296535-	15.8298	up	2	0	1	-2.98457	chr11	62293728	62296535	-		novel	ENST00000530124	AHNAK	intronic	2807
chr11:62296650-62297618-	15.8298	up	2	0	1	-2.98457	chr11	62296649	62297618	-		novel	ENST00000530124	AHNAK	intronic	969
chr11:62303417-62304039-	15.8298	up	2	0	1	-2.98457	chr11	62303416	62304039	-	hsa_circ_0008194	circBase	NM_001620	AHNAK	exonic	253
chr11:62396241-62407203-	15.8298	up	2	0	1	-2.98457	chr11	62396240	62407203	-	hsa_circ_0022481	circBase	NM_198334	GANAB	exonic	2142
chr11:65622384-65623497-	15.8298	up	2	0	1	-2.98457	chr11	65622383	65623497	-		novel	ENST00000527752	CFL1	intronic	1114
chr11:66407171-66407594+	15.8298	up	2	0	1	-2.98457	chr11	66407170	66407594	+	hsa_circ_0000330	circBase	NM_002896	RBM4	exonic	424	Alzheimer's disease, B-cell chronic lymphocytic leukemia, Duchenne muscular dystrophy (DMD), Oral Carcinoma, acute lymphoblastic leukemia (ALL), acute myeloid leukemia (AML), acute promyelocytic leukemia (APL), autism spectrum disorder (ASD), bladder cancer, breast cancer, cardiac hypertrophy, cervical cancer, cholangiocarcinoma, chronic lymphocytic leukemia (CLL), colorectal cancer, facioscapulo…
chr11:68318589-68341692+	15.8298	up	2	0	1	-2.98457	chr11	68318588	68341692	+		novel	NM_018312	PPP6R3	exonic	754
chr11:85960513-85967554+	15.8298	up	2	0	1	-2.98457	chr11	85960512	85967554	+	hsa_circ_0096670	circBase	ENST00000534595	EED	intronic	7042
chr11:85961338-85967554+	15.8298	up	2	0	1	-2.98457	chr11	85961337	85967554	+	hsa_circ_0007455	circBase	NM_003797	EED	exonic	438
chr11:94528177-94533477+	15.8298	up	2	0	1	-2.98457	chr11	94528176	94533477	+	hsa_circ_0000350	circBase	NM_130847	AMOTL1	exonic	1072	bladder cancer, cardiac hypertrophy, chronic myeloid leukemia (CML), colorectal cancer, diffuse large B-cell lymphoma (DLBCL), pancreatic cancer, prostate cancer, psoriasis, uterine leiomyoma (ULM)
chr11:105962052-105962204+	15.8298	up	2	0	1	-2.98457	chr11	105962051	105962204	+	hsa_circ_0094779	circBase	NM_015423	AASDHPPT	sense overlapping	153
chr11:118461056-118461209+	15.8298	up	2	0	1	-2.98457	chr11	118461055	118461209	+		novel	ENST00000534182	ARCN1	intronic	154
chr11:118967852-118971118-	15.8298	up	2	0	1	-2.98457	chr11	118967851	118971118	-	hsa_circ_0024542	circBase	NM_001382	DPAGT1	exonic	665
chr11:130130751-130131824-	15.8298	up	2	0	1	-2.98457	chr11	130130750	130131824	-	hsa_circ_0002484	circBase	NM_014155	ZBTB44	exonic	1074
chr12:989887-1009836+	15.8298	up	2	0	1	-2.98457	chr12	989886	1009836	+		novel	NM_018979	WNK1	exonic	3811
chr12:22837838-22838017+	15.8298	up	2	0	1	-2.98457	chr12	22837837	22838017	+		novel	NM_018638	ETNK1	sense overlapping	180
chr12:26774056-26784992-	15.8298	up	2	0	1	-2.98457	chr12	26774055	26784992	-	hsa_circ_0098226	circBase	NM_002223	ITPR2	exonic	722
chr12:27521195-27529349+	15.8298	up	2	0	1	-2.98457	chr12	27521194	27529349	+	hsa_circ_0005712	circBase	NM_020183	ARNTL2	sense overlapping	8155
chr12:32458631-32459056+	15.8298	up	2	0	1	-2.98457	chr12	32458630	32459056	+	hsa_circ_0025839	circBase	NM_001714	BICD1	exonic	426
chr12:32729200-32764217+	15.8298	up	2	0	1	-2.98457	chr12	32729199	32764217	+	hsa_circ_0025842	circBase	NM_139241	FGD4	exonic	1430
chr12:46754575-46754832-	15.8298	up	2	0	1	-2.98457	chr12	46754574	46754832	-		novel	NM_018976	SLC38A2	sense overlapping	258
chr12:49437418-49438616-	15.8298	up	2	0	1	-2.98457	chr12	49437417	49438616	-		novel	NM_003482	KMT2D	sense overlapping	1199
chr12:56824665-56826305-	15.8298	up	2	0	1	-2.98457	chr12	56824664	56826305	-	hsa_circ_0027017	circBase	uc001slg.2	TIMELESS	exonic	375
chr12:69218143-69218431+	15.8298	up	2	0	1	-2.98457	chr12	69218142	69218431	+	hsa_circ_0027493	circBase	NM_002392	MDM2	exonic	165
chr12:93192668-93192862-	15.8298	up	2	0	1	-2.98457	chr12	93192667	93192862	-	hsa_circ_0099480	circBase	NM_003566	EEA1	exonic	195
chr12:93244887-93323057-	15.8298	up	2	0	1	-2.98457	chr12	93244886	93323057	-		novel	NM_003566	EEA1	sense overlapping	78171
chr12:104719115-104733051+	15.8298	up	2	0	1	-2.98457	chr12	104719114	104733051	+	hsa_circ_0097084	circBase	NM_003330	TXNRD1	exonic	666
chr12:111855923-111856681+	15.8298	up	2	0	1	-2.98457	chr12	111855922	111856681	+	hsa_circ_0006741	circBase	NM_005475	SH2B3	exonic	759
chr12:124856568-124862930-	15.8298	up	2	0	1	-2.98457	chr12	124856567	124862930	-	hsa_circ_0002783	circBase	NM_006312	NCOR2	exonic	788
chr12:125396369-125398269-	15.8298	up	2	0	1	-2.98457	chr12	125396368	125398269	-		novel	NM_021009	UBC	sense overlapping	1901
chr12:129293333-129299615-	15.8298	up	2	0	1	-2.98457	chr12	129293332	129299615	-	hsa_circ_0006689	circBase	NM_145648	SLC15A4	exonic	712
chr12:129299320-129299615-	15.8298	up	2	0	1	-2.98457	chr12	129299319	129299615	-	hsa_circ_0000462	circBase	NM_145648	SLC15A4	exonic	296	hepatocellular carcinoma (HCC)
chr12:132604965-132610592+	15.8298	up	2	0	1	-2.98457	chr12	132604964	132610592	+		novel	ENST00000475841	EP400NL	exonic	775
chr13:21006241-21006435-	15.8298	up	2	0	1	-2.98457	chr13	21006240	21006435	-		novel	NM_015974	CRYL1	exonic	195
chr13:47200857-47202205+	15.8298	up	2	0	1	-2.98457	chr13	47200856	47202205	+		novel	ENST00000443945	LRCH1	intronic	1349
chr13:76391297-76445379+	15.8298	up	2	0	1	-2.98457	chr13	76391296	76445379	+		novel	NM_005358	LMO7	sense overlapping	54083
chr13:100909849-100925600+	15.8298	up	2	0	1	-2.98457	chr13	100909848	100925600	+	hsa_circ_0000500	circBase	NM_000282	PCCA	exonic	428	B-cell chronic lymphocytic leukemia, Hodgkin's lymphoma, Intrahepatic cholangiocarcinoma (ICC), acute lymphoblastic leukemia (ALL), acute myeloid leukemia (AML), acute promyelocytic leukemia (APL), adrenocortical carcinoma, autism spectrum disorder (ASD), bladder cancer, breast cancer, cardiac hypertrophy, chronic lymphocytic leukemia (CLL), chronic pancreatitis, colorectal cancer, gastric cancer…
chr13:114265311-114277601+	15.8298	up	2	0	1	-2.98457	chr13	114265310	114277601	+	hsa_circ_0031038	circBase	NM_007111	TFDP1	exonic	174
chr14:23378692-23380612-	15.8298	up	2	0	1	-2.98457	chr14	23378691	23380612	-	hsa_circ_0000524	circBase	NM_018107	RBM23	exonic	189
chr14:24884493-24884653+	15.8298	up	2	0	1	-2.98457	chr14	24884492	24884653	+		novel	NM_025081	NYNRIN	sense overlapping	161
chr14:39530969-39555110-	15.8298	up	2	0	1	-2.98457	chr14	39530968	39555110	-	hsa_circ_0031719	circBase	NM_006364	SEC23A	exonic	822
chr14:50262509-50267414-	15.8298	up	2	0	1	-2.98457	chr14	50262508	50267414	-	hsa_circ_0101940	circBase	uc001wxd.1	NEMF	exonic	524
chr14:55433193-55474093-	15.8298	up	2	0	1	-2.98457	chr14	55433192	55474093	-		novel	NM_007086	WDHD1	exonic	1806
chr14:65898755-65922436+	15.8298	up	2	0	1	-2.98457	chr14	65898754	65922436	+	hsa_circ_0008468	circBase	NM_178156	FUT8	intronic	23682
chr14:69583083-69589077-	15.8298	up	2	0	1	-2.98457	chr14	69583082	69589077	-	hsa_circ_0007392	circBase	NM_003861	DCAF5	exonic	451
chr14:76330010-76368567+	15.8298	up	2	0	1	-2.98457	chr14	76330009	76368567	+	hsa_circ_0007946	circBase	NM_015072	TTLL5	exonic	497
chr14:76633006-76662315+	15.8298	up	2	0	1	-2.98457	chr14	76633005	76662315	+	hsa_circ_0005252	circBase	NM_017926	GPATCH2L	exonic	626
chr14:100373975-100377913+	15.8298	up	2	0	1	-2.98457	chr14	100373974	100377913	+	hsa_circ_0101175	circBase	NM_004434	EML1	exonic	486
chr14:101400335-101455127+	15.8298	up	2	0	1	-2.98457	chr14	101400334	101455127	+		novel	NR_003193	SNORD114-1	sense overlapping	54793
chr14:101402109-101464448+	15.8298	up	2	0	1	-2.98457	chr14	101402108	101464448	+		novel	NR_003193	SNORD114-1	sense overlapping	62340
chr14:103336522-103342862+	15.8298	up	2	0	1	-2.98457	chr14	103336521	103342862	+	hsa_circ_0004166	circBase	NM_003300	TRAF3	exonic	587
chr15:39874499-39874671+	15.8298	up	2	0	1	-2.98457	chr15	39874498	39874671	+		novel	NM_003246	THBS1	sense overlapping	173
chr15:39883431-39885388+	15.8298	up	2	0	1	-2.98457	chr15	39883430	39885388	+		novel	NM_003246	THBS1	sense overlapping	1958
chr15:39889356-39889603+	15.8298	up	2	0	1	-2.98457	chr15	39889355	39889603	+		novel	NM_003246	THBS1	sense overlapping	248
chr15:41068394-41068778-	15.8298	up	2	0	1	-2.98457	chr15	41068393	41068778	-		novel	NM_018163	DNAJC17	sense overlapping	385
chr15:72873150-72873332+	15.8298	up	2	0	1	-2.98457	chr15	72873149	72873332	+		novel	NM_005744	ARIH1	sense overlapping	183
chr15:77777382-77777573+	15.8298	up	2	0	1	-2.98457	chr15	77777381	77777573	+		novel	NM_018200	HMG20A	sense overlapping	192
chr15:79748440-79761487+	15.8298	up	2	0	1	-2.98457	chr15	79748439	79761487	+	hsa_circ_0104657	circBase	NM_015206	KIAA1024	sense overlapping	13048
chr15:90760671-90764997+	15.8298	up	2	0	1	-2.98457	chr15	90760670	90764997	+	hsa_circ_0000650	circBase	NM_020210	SEMA4B	exonic	704	B-cell chronic lymphocytic leukemia, Hodgkin's lymphoma, Intrahepatic cholangiocarcinoma (ICC), acute lymphoblastic leukemia (ALL), acute myeloid leukemia (AML), acute promyelocytic leukemia (APL), adrenocortical carcinoma, autism spectrum disorder (ASD), bladder cancer, breast cancer, cardiac hypertrophy, chronic lymphocytic leukemia (CLL), chronic pancreatitis, colorectal cancer, gastric cancer…
chr16:2104297-2108874+	15.8298	up	2	0	1	-2.98457	chr16	2104296	2108874	+		novel	NM_000548	TSC2	exonic	639
chr16:3900298-3901010-	15.8298	up	2	0	1	-2.98457	chr16	3900297	3901010	-	hsa_circ_0007637	circBase	NM_004380	CREBBP	exonic	713
chr16:4311780-4312702-	15.8298	up	2	0	1	-2.98457	chr16	4311779	4312702	-	hsa_circ_0002439	circBase	NM_003223	TFAP4	exonic	436
chr16:11969618-11990639-	15.8298	up	2	0	1	-2.98457	chr16	11969617	11990639	-		novel	NM_001130006	GSPT1	exonic	1422
chr16:16101673-16108485+	15.8298	up	2	0	1	-2.98457	chr16	16101672	16108485	+	hsa_circ_0038074	circBase	NM_004996	ABCC1	exonic	441
chr16:21327205-21412515+	15.8298	up	2	0	1	-2.98457	chr16	21327204	21412515	+		novel	NR_026675	CRYM-AS1	sense overlapping	85311
chr16:21350242-21363459+	15.8298	up	2	0	1	-2.98457	chr16	21350241	21363459	+	hsa_circ_0002317	circBase	NR_045011	SNX29P1	sense overlapping	13218
chr16:23113640-23131567-	15.8298	up	2	0	1	-2.98457	chr16	23113639	23131567	-	hsa_circ_0003672	circBase	NM_020718	USP31	sense overlapping	17928
chr16:57554980-57560039-	15.8298	up	2	0	1	-2.98457	chr16	57554979	57560039	-		PMID:25242744	NM_033212	CCDC102A	exonic	336
chr16:66430029-66437413+	15.8298	up	2	0	1	-2.98457	chr16	66430028	66437413	+		novel	NM_001795	CDH5	sense overlapping	7385
chr16:72984368-72994093-	15.8298	up	2	0	1	-2.98457	chr16	72984367	72994093	-	hsa_circ_0003702	circBase	NM_006885	ZFHX3	exonic	3265
chr17:1540003-1540356-	15.8298	up	2	0	1	-2.98457	chr17	1540002	1540356	-	hsa_circ_0000732	circBase	NM_003693	SCARF1	exonic	269
chr17:38345086-38345627+	15.8298	up	2	0	1	-2.98457	chr17	38345085	38345627	+		novel	NM_001303533	RAPGEFL1	sense overlapping	542
chr17:40879680-40882936-	15.8298	up	2	0	1	-2.98457	chr17	40879679	40882936	-	hsa_circ_0106895	circBase	ENST00000415827	EZH1	exonic	321
chr17:48625669-48633106+	15.8298	up	2	0	1	-2.98457	chr17	48625668	48633106	+		novel	NM_022827	SPATA20	sense overlapping	7438
chr17:62587202-62594608-	15.8298	up	2	0	1	-2.98457	chr17	62587201	62594608	-	hsa_circ_0004789	circBase	NM_022739	SMURF2	exonic	309
chr17:64637473-64641629+	15.8298	up	2	0	1	-2.98457	chr17	64637472	64641629	+	hsa_circ_0045372	circBase	NM_002737	PRKCA	exonic	241
chr17:74283273-74301022-	15.8298	up	2	0	1	-2.98457	chr17	74283272	74301022	-	hsa_circ_0006799	circBase	NM_032134	QRICH2	exonic	3477
chr17:79801892-79803106-	15.8298	up	2	0	1	-2.98457	chr17	79801891	79803106	-		novel	ENST00000576390	P4HB	intronic	1215
chr17:80521230-80529746+	15.8298	up	2	0	1	-2.98457	chr17	80521229	80529746	+	hsa_circ_0000817	circBase	NM_004514	FOXK2	exonic	490	Cerebellar neurodegeneration, Waldenstrom Macroglobulinemia (WM), breast cancer, cardiac hypertrophy, cardiomyopathy, colorectal cancer, coronary artery disease, heart failure, hepatocellular carcinoma (HCC), lung cancer, myeloproliferative disorder, myocardial infarction, ovarian cancer (OC), retinitis pigmentosa (RP), rhabdomyosarcoma, schizophrenia
chr17:80721841-80739597+	15.8298	up	2	0	1	-2.98457	chr17	80721840	80739597	+	hsa_circ_0000818	circBase	NM_005993	TBCD	exonic	536
chr18:9570155-9595100-	15.8298	up	2	0	1	-2.98457	chr18	9570154	9595100	-	hsa_circ_0108976	circBase	NM_005134	PPP4R1	exonic	1470
chr18:12337340-12340400-	15.8298	up	2	0	1	-2.98457	chr18	12337339	12340400	-		novel	NM_006796	AFG3L2	exonic	396
chr18:12356693-12371690-	15.8298	up	2	0	1	-2.98457	chr18	12356692	12371690	-	hsa_circ_0046965	circBase	NM_006796	AFG3L2	exonic	1050
chr18:18945988-18964364+	15.8298	up	2	0	1	-2.98457	chr18	18945987	18964364	+	hsa_circ_0108025	circBase	NM_001142966	GREB1L	exonic	474
chr18:71920847-71928171-	15.8298	up	2	0	1	-2.98457	chr18	71920846	71928171	-		novel	NM_001914	CYB5A	sense overlapping	7325
chr19:4177083-4179283-	15.8298	up	2	0	1	-2.98457	chr19	4177082	4179283	-		novel	NM_016539	SIRT6	sense overlapping	2201
chr19:37203288-37203769+	15.8298	up	2	0	1	-2.98457	chr19	37203287	37203769	+	hsa_circ_0004386	circBase	NM_152603	ZNF567	exonic	214
chr19:38609946-38633350+	15.8298	up	2	0	1	-2.98457	chr19	38609945	38633350	+		novel	NM_015073	SIPA1L3	exonic	1242
chr19:40875815-40877780+	15.8298	up	2	0	1	-2.98457	chr19	40875814	40877780	+	hsa_circ_0051088	circBase	NM_012268	PLD3	exonic	450
chr19:47421745-47492932+	15.8298	up	2	0	1	-2.98457	chr19	47421744	47492932	+		novel	NM_004491	ARHGAP35	sense overlapping	71188
chr19:48287556-48287881+	15.8298	up	2	0	1	-2.98457	chr19	48287555	48287881	+		novel	NM_003009	SEPW1	sense overlapping	326
chr19:54677815-54682590-	15.8298	up	2	0	1	-2.98457	chr19	54677814	54682590	-		novel	NM_024298	MBOAT7	sense overlapping	4776
chr2:27606819-27610025-	15.8298	up	2	0	1	-2.98457	chr2	27606818	27610025	-		novel	NM_177983	PPM1G	exonic	846
chr2:36605500-36623930+	15.8298	up	2	0	1	-2.98457	chr2	36605499	36623930	+	hsa_circ_0005507	circBase	ENST00000426856	CRIM1	intronic	18431
chr2:36605500-36691798+	15.8298	up	2	0	1	-2.98457	chr2	36605499	36691798	+	hsa_circ_0119880	circBase	NM_016441	CRIM1	sense overlapping	86299
chr2:40655613-40657444-	15.8298	up	2	0	1	-2.98457	chr2	40655612	40657444	-	hsa_circ_0000994	circBase	NM_021097	SLC8A1	exonic	1832
chr2:47388886-47389531-	15.8298	up	2	0	1	-2.98457	chr2	47388885	47389531	-		novel	ENST00000422269	RP11-761B3.1	intronic	646
chr2:56144935-56145124+	15.8298	up	2	0	1	-2.98457	chr2	56144934	56145124	+		novel	NM_001039348	EFEMP1	antisense	190
chr2:69551696-69552044-	15.8298	up	2	0	1	-2.98457	chr2	69551695	69552044	-		novel	NM_002056	GFPT1	sense overlapping	349
chr2:72692289-72707879-	15.8298	up	2	0	1	-2.98457	chr2	72692288	72707879	-	hsa_circ_0120921	circBase	NM_015189	EXOC6B	exonic	315
chr2:97907003-97915382+	15.8298	up	2	0	1	-2.98457	chr2	97907002	97915382	+		novel	NM_001164315	ANKRD36	exonic	1631
chr2:99721822-99734222-	15.8298	up	2	0	1	-2.98457	chr2	99721821	99734222	-	hsa_circ_0121294	circBase	NM_025244	TSGA10	exonic	814
chr2:120690000-120714653+	15.8298	up	2	0	1	-2.98457	chr2	120689999	120714653	+	hsa_circ_0117179	circBase	NM_002830	PTPN4	exonic	1063
chr2:160076286-160080838+	15.8298	up	2	0	1	-2.98457	chr2	160076285	160080838	+		novel	NM_033394	TANC1	sense overlapping	4553
chr2:173429231-173460751+	15.8298	up	2	0	1	-2.98457	chr2	173429230	173460751	+	hsa_circ_0057098	circBase	NR_103729	PDK1	exonic	955
chr2:178403132-178403335+	15.8298	up	2	0	1	-2.98457	chr2	178403131	178403335	+		novel	NM_003659	AGPS	sense overlapping	204
chr2:197135917-197172809-	15.8298	up	2	0	1	-2.98457	chr2	197135916	197172809	-	hsa_circ_0057582	circBase	NM_020760	HECW2	exonic	901
chr2:206986484-206987081-	15.8298	up	2	0	1	-2.98457	chr2	206986483	206987081	-		novel	ENST00000453039	AC007383.4	antisense	598
chr2:214318615-214318782-	15.8298	up	2	0	1	-2.98457	chr2	214318614	214318782	-		novel	NM_024532	SPAG16	antisense	168
chr2:216226128-216230324-	15.8298	up	2	0	1	-2.98457	chr2	216226127	216230324	-		novel	NM_002026	FN1	sense overlapping	4197
chr2:216230228-216299547-	15.8298	up	2	0	1	-2.98457	chr2	216230227	216299547	-		novel	NM_002026	FN1	exonic	6630
chr2:234164795-234186256+	15.8298	up	2	0	1	-2.98457	chr2	234164794	234186256	+		novel	NM_017974	ATG16L1	sense overlapping	21462
chr20:23064465-23065067-	15.8298	up	2	0	1	-2.98457	chr20	23064464	23065067	-		novel	NM_012072	CD93	sense overlapping	603
chr20:30954187-30956926+	15.8298	up	2	0	1	-2.98457	chr20	30954186	30956926	+	hsa_circ_0001136	circBase	NM_015338	ASXL1	exonic	195
chr20:34317234-34320057-	15.8298	up	2	0	1	-2.98457	chr20	34317233	34320057	-	hsa_circ_0008817	circBase	NM_004902	RBM39	exonic	315
chr20:34430495-34515801+	15.8298	up	2	0	1	-2.98457	chr20	34430494	34515801	+		novel	NM_016436	PHF20	exonic	2021
chr20:34430495-34519366+	15.8298	up	2	0	1	-2.98457	chr20	34430494	34519366	+		novel	NM_016436	PHF20	exonic	2217
chr20:45865070-45878183-	15.8298	up	2	0	1	-2.98457	chr20	45865069	45878183	-		novel	NM_012408	ZMYND8	exonic	1097
chr20:47361562-47364417-	15.8298	up	2	0	1	-2.98457	chr20	47361561	47364417	-		novel	NM_020820	PREX1	exonic	195
chr20:47881253-47888287-	15.8298	up	2	0	1	-2.98457	chr20	47881252	47888287	-	hsa_circ_0115396	circBase	NM_021035	ZNFX1	exonic	2090
chr20:48471975-48500603+	15.8298	up	2	0	1	-2.98457	chr20	48471974	48500603	+		novel	NM_015266	SLC9A8	exonic	922
chr21:27348314-27354683-	15.8298	up	2	0	1	-2.98457	chr21	27348313	27354683	-		novel	NM_000484	APP	sense overlapping	6370
chr21:27372393-27423340-	15.8298	up	2	0	1	-2.98457	chr21	27372392	27423340	-		novel	NM_000484	APP	sense overlapping	50948
chr21:40619627-40646398-	15.8298	up	2	0	1	-2.98457	chr21	40619626	40646398	-	hsa_circ_0116047	circBase	NM_018963	BRWD1	exonic	1336
chr21:45472161-45483666+	15.8298	up	2	0	1	-2.98457	chr21	45472160	45483666	+	hsa_circ_0061920	circBase	NM_003274	TRAPPC10	exonic	753
chr22:26853825-26854543-	15.8298	up	2	0	1	-2.98457	chr22	26853824	26854543	-	hsa_circ_0005175	circBase	NM_022081	HPS4	exonic	242
chr22:36692984-36695043-	15.8298	up	2	0	1	-2.98457	chr22	36692983	36695043	-		novel	NM_002473	MYH9	sense overlapping	2060
chr22:36696251-36697001-	15.8298	up	2	0	1	-2.98457	chr22	36696250	36697001	-		novel	NM_002473	MYH9	sense overlapping	751
chr22:38687035-38687429-	15.8298	up	2	0	1	-2.98457	chr22	38687034	38687429	-	hsa_circ_0116546	circBase	NM_001894	CSNK1E	sense overlapping	395
chr3:14985440-14985628-	15.8298	up	2	0	1	-2.98457	chr3	14985439	14985628	-		novel	ENST00000430166	FGD5-AS1	intronic	189
chr3:27453133-27465643-	15.8298	up	2	0	1	-2.98457	chr3	27453132	27465643	-	hsa_circ_0002901	circBase	NM_003615	SLC4A7	exonic	616
chr3:45151965-45160113-	15.8298	up	2	0	1	-2.98457	chr3	45151964	45160113	-	hsa_circ_0123878	circBase	NM_022842	CDCP1	exonic	942
chr3:47466975-47470160-	15.8298	up	2	0	1	-2.98457	chr3	47466974	47470160	-	hsa_circ_0007291	circBase	NM_012235	SCAP	exonic	785
chr3:47716965-47721998-	15.8298	up	2	0	1	-2.98457	chr3	47716964	47721998	-	hsa_circ_0065270	circBase	NM_003074	SMARCC1	exonic	454
chr3:49736909-49738142+	15.8298	up	2	0	1	-2.98457	chr3	49736908	49738142	+	hsa_circ_0001302	circBase	NM_022064	RNF123	sense overlapping	1234	B-cell chronic lymphocytic leukemia, Hodgkin's lymphoma, Intrahepatic cholangiocarcinoma (ICC), acute lymphoblastic leukemia (ALL), acute myeloid leukemia (AML), acute promyelocytic leukemia (APL), adrenocortical carcinoma, autism spectrum disorder (ASD), bladder cancer, breast cancer, cardiac hypertrophy, chronic lymphocytic leukemia (CLL), chronic pancreatitis, colorectal cancer, gastric cancer…
chr3:52444973-52445191+	15.8298	up	2	0	1	-2.98457	chr3	52444972	52445191	+		novel	NM_016483	PHF7	sense overlapping	219
chr3:52874234-52874454-	15.8298	up	2	0	1	-2.98457	chr3	52874233	52874454	-		novel	NM_001198974	TMEM110-MUSTN1	intronic	221
chr3:56626998-56628056+	15.8298	up	2	0	1	-2.98457	chr3	56626997	56628056	+	hsa_circ_0001313	circBase	NR_024460	CCDC66	exonic	468
chr3:65364936-65416556+	15.8298	up	2	0	1	-2.98457	chr3	65364935	65416556	+		novel	T244783	G056114	sense overlapping	51621
chr3:66293627-66313803+	15.8298	up	2	0	1	-2.98457	chr3	66293626	66313803	+	hsa_circ_0004113	circBase	NM_173471	SLC25A26	exonic	263
chr3:87017740-87018273-	15.8298	up	2	0	1	-2.98457	chr3	87017739	87018273	-	hsa_circ_0003806	circBase	NM_016206	VGLL3	exonic	534
chr3:101058939-101060623-	15.8298	up	2	0	1	-2.98457	chr3	101058938	101060623	-	hsa_circ_0066672	circBase	NM_020654	SENP7	exonic	251
chr3:124515395-124515554-	15.8298	up	2	0	1	-2.98457	chr3	124515394	124515554	-		novel	NM_002213	ITGB5	sense overlapping	160
chr3:157160618-157160835-	15.8298	up	2	0	1	-2.98457	chr3	157160617	157160835	-		novel	ENST00000479987	VEPH1	intronic	218
chr3:169710382-169711523+	15.8298	up	2	0	1	-2.98457	chr3	169710381	169711523	+		novel	NM_003262	SEC62	sense overlapping	1142
chr3:170906491-170912424-	15.8298	up	2	0	1	-2.98457	chr3	170906490	170912424	-	hsa_circ_0002387	circBase	NM_015028	TNIK	exonic	333
chr3:183361268-183369064+	15.8298	up	2	0	1	-2.98457	chr3	183361267	183369064	+	hsa_circ_0001367	circBase	NM_017644	KLHL24	exonic	1044	Alzheimer's disease, B-cell chronic lymphocytic leukemia, Duchenne muscular dystrophy (DMD), Oral Carcinoma, acute lymphoblastic leukemia (ALL), acute myeloid leukemia (AML), acute promyelocytic leukemia (APL), autism spectrum disorder (ASD), breast cancer, chronic lymphocytic leukemia (CLL), colorectal cancer, glioblastoma, glioma, hepatocellular carcinoma (HCC), lung cancer, multiple myeloma (M…
chr3:184049531-184049750+	15.8298	up	2	0	1	-2.98457	chr3	184049530	184049750	+		novel	ENST00000444495	EIF2B5	intronic	220
chr3:185155235-185161424+	15.8298	up	2	0	1	-2.98457	chr3	185155234	185161424	+	hsa_circ_0123038	circBase	NM_004721	MAP3K13	exonic	376
chr4:3088666-3117990+	15.8298	up	2	0	1	-2.98457	chr4	3088665	3117990	+	hsa_circ_0003850	circBase	ENST00000355072	HTT	exonic	805
chr4:5566985-5586577-	15.8298	up	2	0	1	-2.98457	chr4	5566984	5586577	-	hsa_circ_0006875	circBase	NM_147127	EVC2	exonic	830
chr4:39077585-39088347+	15.8298	up	2	0	1	-2.98457	chr4	39077584	39088347	+	hsa_circ_0069443	circBase	NM_015990	KLHL5	exonic	730
chr4:40825661-40832565-	15.8298	up	2	0	1	-2.98457	chr4	40825660	40832565	-		novel	NM_004307	APBB2	sense overlapping	6905
chr4:73985879-73991029-	15.8298	up	2	0	1	-2.98457	chr4	73985878	73991029	-	hsa_circ_0002831	circBase	NM_032217	ANKRD17	exonic	791
chr4:140428230-140428411-	15.8298	up	2	0	1	-2.98457	chr4	140428229	140428411	-		novel	ENST00000515101	SETD7	intronic	182
chr4:144449021-144451679+	15.8298	up	2	0	1	-2.98457	chr4	144449020	144451679	+	hsa_circ_0125428	circBase	NM_003601	SMARCA5	exonic	357
chr4:145606753-145640108+	15.8298	up	2	0	1	-2.98457	chr4	145606752	145640108	+		novel	NM_022475	HHIP	sense overlapping	33356
chr4:148778704-148803083+	15.8298	up	2	0	1	-2.98457	chr4	148778703	148803083	+	hsa_circ_0071106	circBase	NM_024605	ARHGAP10	exonic	650
chr4:154214134-154217188-	15.8298	up	2	0	1	-2.98457	chr4	154214133	154217188	-		novel	NM_015271	TRIM2	antisense	3055
chr4:164440486-164442041+	15.8298	up	2	0	1	-2.98457	chr4	164440485	164442041	+		novel	NM_018352	TMA16	sense overlapping	1556
chr4:186260533-186263270+	15.8298	up	2	0	1	-2.98457	chr4	186260532	186263270	+	hsa_circ_0071570	circBase	NM_031953	SNX25	exonic	273
chr5:14290825-14336836+	15.8298	up	2	0	1	-2.98457	chr5	14290824	14336836	+	hsa_circ_0005683	circBase	NM_007118	TRIO	exonic	1506
chr5:37213661-37245947-	15.8298	up	2	0	1	-2.98457	chr5	37213660	37245947	-		novel	NM_023073	C5orf42	exonic	2839
chr5:38523521-38530768-	15.8298	up	2	0	1	-2.98457	chr5	38523520	38530768	-	hsa_circ_0072309	circBase	NM_002310	LIFR	exonic	580
chr5:40852276-40854198+	15.8298	up	2	0	1	-2.98457	chr5	40852275	40854198	+	hsa_circ_0005895	circBase	ENST00000381677	CARD6	intronic	1923
chr5:41794105-41807540-	15.8298	up	2	0	1	-2.98457	chr5	41794104	41807540	-	hsa_circ_0004873	circBase	NM_000436	OXCT1	exonic	516
chr5:70805669-70806483+	15.8298	up	2	0	1	-2.98457	chr5	70805668	70806483	+		novel	NM_018429	BDP1	sense overlapping	815
chr5:72347176-72373320+	15.8298	up	2	0	1	-2.98457	chr5	72347175	72373320	+	hsa_circ_0072963	circBase	NM_138782	FCHO2	exonic	908
chr5:78181407-78251325-	15.8298	up	2	0	1	-2.98457	chr5	78181406	78251325	-	hsa_circ_0073117	circBase	NM_000046	ARSB	exonic	452
chr5:78692646-78697745-	15.8298	up	2	0	1	-2.98457	chr5	78692645	78697745	-		novel	NM_001277078	HOMER1	intronic	5100
chr5:96767448-96775322+	15.8298	up	2	0	1	-2.98457	chr5	96767447	96775322	+	hsa_circ_0005187	circBase	ENST00000504578	RP11-155G15.2	sense overlapping	7875
chr5:123974826-123980354-	15.8298	up	2	0	1	-2.98457	chr5	123974825	123980354	-	hsa_circ_0005949	circBase	NM_020747	ZNF608	exonic	827
chr5:134028292-134056780+	15.8298	up	2	0	1	-2.98457	chr5	134028291	134056780	+	hsa_circ_0073988	circBase	NM_021982	SEC24A	exonic	1340
chr5:134113264-134121276+	15.8298	up	2	0	1	-2.98457	chr5	134113263	134121276	+		novel	NM_014829	DDX46	exonic	851
chr5:138160219-138163407+	15.8298	up	2	0	1	-2.98457	chr5	138160218	138163407	+	hsa_circ_0008196	circBase	NM_001903	CTNNA1	exonic	474
chr5:154195449-154196037+	15.8298	up	2	0	1	-2.98457	chr5	154195448	154196037	+		novel	NM_015315	LARP1	sense overlapping	589
chr5:176718955-176719116+	15.8298	up	2	0	1	-2.98457	chr5	176718954	176719116	+		novel	NM_022455	NSD1	sense overlapping	162
chr6:31237743-31322442-	15.8298	up	2	0	1	-2.98457	chr6	31237742	31322442	-		novel	NM_002117	HLA-C	sense overlapping	84700
chr6:31614171-31615509-	15.8298	up	2	0	1	-2.98457	chr6	31614170	31615509	-		novel	NM_004639	BAG6	sense overlapping	1339
chr6:42235892-42237586-	15.8298	up	2	0	1	-2.98457	chr6	42235891	42237586	-	hsa_circ_0006232	circBase	NM_033502	TRERF1	exonic	1695
chr6:82923944-82930430-	15.8298	up	2	0	1	-2.98457	chr6	82923943	82930430	-	hsa_circ_0132393	circBase	NM_015525	IBTK	exonic	1080
chr6:116966877-116988370-	15.8298	up	2	0	1	-2.98457	chr6	116966876	116988370	-	hsa_circ_0130433	circBase	NM_145062	ZUFSP	exonic	1704
chr6:134494412-134494699-	15.8298	up	2	0	1	-2.98457	chr6	134494411	134494699	-		novel	NM_005627	SGK1	sense overlapping	288
chr6:150092298-150114805+	15.8298	up	2	0	1	-2.98457	chr6	150092297	150114805	+	hsa_circ_0078245	circBase	NM_005389	PCMT1	exonic	363
chr6:158492634-158495770+	15.8298	up	2	0	1	-2.98457	chr6	158492633	158495770	+		novel	NM_003898	SYNJ2	exonic	352
chr7:6085702-6089676-	15.8298	up	2	0	1	-2.98457	chr7	6085701	6089676	-	hsa_circ_0001673	circBase	NM_014413	EIF2AK1	exonic	353
chr7:6501078-6502557-	15.8298	up	2	0	1	-2.98457	chr7	6501077	6502557	-		novel	ENST00000436575	DAGLB	intronic	1480
chr7:22184662-22259610-	15.8298	up	2	0	1	-2.98457	chr7	22184661	22259610	-		novel	NM_012294	RAPGEF5	exonic	1316
chr7:23650790-23651172+	15.8298	up	2	0	1	-2.98457	chr7	23650789	23651172	+	hsa_circ_0001684	circBase	NM_138771	CCDC126	exonic	383
chr7:26231692-26231863-	15.8298	up	2	0	1	-2.98457	chr7	26231691	26231863	-		novel	ENST00000360787	HNRNPA2B1	intronic	172
chr7:75956724-75957439+	15.8298	up	2	0	1	-2.98457	chr7	75956723	75957439	+		novel	NM_012479	YWHAG	antisense	716
chr7:97820040-97823884+	15.8298	up	2	0	1	-2.98457	chr7	97820039	97823884	+	hsa_circ_0001725	circBase	NM_014916	LMTK2	exonic	3109
chr7:98984308-98985884+	15.8298	up	2	0	1	-2.98457	chr7	98984307	98985884	+	hsa_circ_0008163	circBase	NM_005720	ARPC1B	exonic	328
chr7:105121499-105148991-	15.8298	up	2	0	1	-2.98457	chr7	105121498	105148991	-	hsa_circ_0081856	circBase	NM_019042	PUS7	exonic	1207
chr7:107569509-107572822-	15.8298	up	2	0	1	-2.98457	chr7	107569508	107572822	-		novel	NM_002291	LAMB1	exonic	699
chr7:107613437-107626808-	15.8298	up	2	0	1	-2.98457	chr7	107613436	107626808	-	hsa_circ_0081939	circBase	NM_002291	LAMB1	exonic	1139
chr7:120446603-120498042-	15.8298	up	2	0	1	-2.98457	chr7	120446602	120498042	-		novel	ENST00000415871	TSPAN12	exonic	851
chr7:139415731-139416814-	15.8298	up	2	0	1	-2.98457	chr7	139415730	139416814	-	hsa_circ_0001756	circBase	NM_022740	HIPK2	exonic	1084	acute lymphoblastic leukemia (ALL), acute myeloid leukemia (AML), asthma, breast cancer, cardiac hypertrophy, colorectal cancer, epithelial ovarian cancer (EOC), esophageal cancer, head and neck squamous cell carcinoma (HNSCC), hepatocellular carcinoma (HCC), lung cancer, malignant melanoma, non-alcoholic fatty liver disease (NAFLD), non-small cell lung cancer (NSCLC), ovarian cancer (OC), prosta…
chr7:140494108-140508795-	15.8298	up	2	0	1	-2.98457	chr7	140494107	140508795	-	hsa_circ_0006961	circBase	NM_004333	BRAF	exonic	636
chr7:155465561-155473602+	15.8298	up	2	0	1	-2.98457	chr7	155465560	155473602	+	hsa_circ_0001772	circBase	NM_053043	RBM33	exonic	445
chr8:26191206-26191390-	15.8298	up	2	0	1	-2.98457	chr8	26191205	26191390	-		novel	NM_002717	PPP2R2A	antisense	185
chr8:28570974-28575724+	15.8298	up	2	0	1	-2.98457	chr8	28570973	28575724	+	hsa_circ_0003885	circBase	NM_001440	EXTL3	exonic	2717
chr8:33303699-33310964-	15.8298	up	2	0	1	-2.98457	chr8	33303698	33310964	-		novel	NM_032664	FUT10	sense overlapping	7266
chr8:38629051-38629304+	15.8298	up	2	0	1	-2.98457	chr8	38629050	38629304	+		novel	uc003xma.3	TACC1	intronic	254
chr8:56656040-56676539-	15.8298	up	2	0	1	-2.98457	chr8	56656039	56676539	-		novel	NM_001286657	TMEM68	exonic	1002
chr8:103323527-103358623-	15.8298	up	2	0	1	-2.98457	chr8	103323526	103358623	-	hsa_circ_0085249	circBase	NM_015902	UBR5	exonic	2040
chr8:103372299-103373854-	15.8298	up	2	0	1	-2.98457	chr8	103372298	103373854	-	hsa_circ_0001819	circBase	NM_015902	UBR5	exonic	324
chr9:16727795-16738483-	15.8298	up	2	0	1	-2.98457	chr9	16727794	16738483	-	hsa_circ_0008732	circBase	NM_017637	BNC2	exonic	327
chr9:27180238-27192621+	15.8298	up	2	0	1	-2.98457	chr9	27180237	27192621	+		novel	ENST00000380036	TEK	exonic	723
chr9:33056857-33057685-	15.8298	up	2	0	1	-2.98457	chr9	33056856	33057685	-		novel	NM_018225	SMU1	sense overlapping	829
chr9:34234214-34242106+	15.8298	up	2	0	1	-2.98457	chr9	34234213	34242106	+	hsa_circ_0086743	circBase	NM_016525	UBAP1	exonic	1049
chr9:86293356-86301070-	15.8298	up	2	0	1	-2.98457	chr9	86293355	86301070	-	hsa_circ_0087357	circBase	NM_013438	UBQLN1	exonic	690
chr9:88920107-88924932-	15.8298	up	2	0	1	-2.98457	chr9	88920106	88924932	-	hsa_circ_0001869	circBase	NM_024617	ZCCHC6	exonic	508	Duchenne muscular dystrophy (DMD), acute myeloid leukemia (AML), breast cancer, cardiac hypertrophy, cholangiocarcinoma, chronic lymphocytic leukemia (CLL), colorectal cancer, facioscapulohumeral muscular dystrophy (FSHD), glioblastoma multiforme (GBM), head and neck squamous cell carcinoma (HNSCC), kidney cancer, limb-girdle muscular dystrophies types 2A (LGMD2A), lung cancer, malignant melanoma…
chr9:95030456-95032265-	15.8298	up	2	0	1	-2.98457	chr9	95030455	95032265	-	hsa_circ_0008367	circBase	NM_002161	IARS	exonic	226
chr9:96097656-96098258-	15.8298	up	2	0	1	-2.98457	chr9	96097655	96098258	-	hsa_circ_0006570	circBase	NM_001098808	C9orf129	exonic	388
chr9:97093645-97093815+	15.8298	up	2	0	1	-2.98457	chr9	97093644	97093815	+		novel	T362857	G085717	sense overlapping	171
chr9:114154036-114156585-	15.8298	up	2	0	1	-2.98457	chr9	114154035	114156585	-		PMID:25242744	NM_001080398	KIAA0368	exonic	385
chr9:116279821-116285321+	15.8298	up	2	0	1	-2.98457	chr9	116279820	116285321	+		novel	NM_017790	RGS3	exonic	196
chr9:123330599-123334319-	15.8298	up	2	0	1	-2.98457	chr9	123330598	123334319	-		novel	NM_018249	CDK5RAP2	exonic	136
chr9:124538531-124544655+	15.8298	up	2	0	1	-2.98457	chr9	124538530	124544655	+		novel	NM_032552	DAB2IP	sense overlapping	6125
chr9:125610103-125610324-	15.8298	up	2	0	1	-2.98457	chr9	125610102	125610324	-		novel	uc004bnb.1	AL833455	sense overlapping	222
chr9:133747538-133748268+	15.8298	up	2	0	1	-2.98457	chr9	133747537	133748268	+		novel	NM_005157	ABL1	sense overlapping	731
chr9:138773479-138774924-	15.8298	up	2	0	1	-2.98457	chr9	138773478	138774924	-	hsa_circ_0001900	circBase	NM_015447	CAMSAP1	exonic	425	colorectal cancer, multiple sclerosis, ovarian cancer (OC)
chrM:1041-1205+	15.8298	up	2	0	1	-2.98457	chrM	1040	1205	+		novel	T370381	G087361	intronic	165
chrX:10031485-10066619-	15.8298	up	2	0	1	-2.98457	chrX	10031484	10066619	-		novel	NM_015691	WWC3	antisense	35135
chrX:19560043-19564168-	15.8298	up	2	0	1	-2.98457	chrX	19560042	19564168	-	hsa_circ_0005574	circBase	NM_031892	SH3KBP1	exonic	398
chrX:48830199-48830608-	15.8298	up	2	0	1	-2.98457	chrX	48830198	48830608	-		novel	ENST00000376425	GRIPAP1	sense overlapping	410
chrX:48834717-48837726-	15.8298	up	2	0	1	-2.98457	chrX	48834716	48837726	-		novel	ENST00000376425	GRIPAP1	exonic	231
chrX:70587349-70607311+	15.8298	up	2	0	1	-2.98457	chrX	70587348	70607311	+		novel	NM_004606	TAF1	exonic	2307
chrX:119669685-119681094-	15.8298	up	2	0	1	-2.98457	chrX	119669684	119681094	-		novel	NM_003588	CUL4B	exonic	1488
chr12:125396369-125397736-	3.16596	up	4	1	2	0.337357	chr12	125396368	125397736	-		novel	NM_021009	UBC	sense overlapping	1368
chr6:16326625-16328701-	2.77021	up	7	2	2.80735	1.33736	chr6	16326624	16328701	-	hsa_circ_0007132	circBase	NM_000332	ATXN1	exonic	2077
chr1:39907855-39908195+	2.37447	up	3	1	1.58496	0.337357	chr1	39907854	39908195	+		novel	NM_012090	MACF1	sense overlapping	341
chr16:80718435-80719026-	2.37447	up	9	3	3.16993	1.92232	chr16	80718434	80719026	-	hsa_circ_0004087	circBase	NM_152342	CDYL2	exonic	592
